# Supplementary material for: Towards the development of supramolecular self-associating amphiphiles as antibiofilm agents against Pseudomonas aeruginosa and Candida albicans biofilms
Source: J Mater Chem B. 2025 Jun 16;13(27):8239–51. doi: 10.1039/d5tb00653h (PMC12169104; doi:10.1039/d5tb00653h)
Supplement: TB-013-D5TB00653H-s002 [file TB-013-D5TB00653H-s002.cif]

# Supplementary Information (SI) for Journal of Materials Chemistry B.
# This journal is © The Royal Society of Chemistry 2025

####################################################################### 
# 
# This file contains crystal structure data downloaded from the 
# Cambridge Structural Database (CSD) hosted by the Cambridge 
# Crystallographic Data Centre (CCDC).
# 
# Full information about CCDC data access policies and citation 
# guidelines are available at http://www.ccdc.cam.ac.uk/access/V1 
# 
# Audit and citation data items may have been added by the CCDC. 
# Please retain this information to preserve the provenance of 
# this file and to allow appropriate attribution of the data. 
# 
#######################################################################

data_2024jrh0049_auto_res
_database_code_depnum_ccdc_archive 'CCDC 2387938'
loop_
_audit_author_name
_audit_author_address
'Jennifer Hiscock'
;University of Kent
United Kingdom
;
_audit_update_record             
;
2024-09-30 deposited with the CCDC.	2025-06-08 downloaded from the CCDC.
;
_audit_creation_date             2024-09-20
_audit_creation_method           
;
Olex2 1.5
(compiled 2022.04.07 svn.rca3783a0 for OlexSys, GUI svn.r6498)
;
_shelx_SHELXL_version_number     2014/7
_chemical_name_common            ?
_chemical_name_systematic        ?
_chemical_formula_moiety         'C13 H8 F3 N2 O4, C16 H36 N'
_chemical_formula_sum            'C29 H44 F3 N3 O4'
_chemical_formula_weight         555.67
_chemical_melting_point          ?
_chemical_oxdiff_formula         c20h20n2o2s
_chemical_oxdiff_usercomment     'KIRA 74 AND 75 1:1 100 k KIRA'
loop_
_atom_type_symbol
_atom_type_description
_atom_type_scat_dispersion_real
_atom_type_scat_dispersion_imag
_atom_type_scat_source
C C 0.0181 0.0091 'International Tables Vol C Tables 4.2.6.8 and 6.1.1.4'
H H 0.0000 0.0000 'International Tables Vol C Tables 4.2.6.8 and 6.1.1.4'
F F 0.0727 0.0534 'International Tables Vol C Tables 4.2.6.8 and 6.1.1.4'
N N 0.0311 0.0180 'International Tables Vol C Tables 4.2.6.8 and 6.1.1.4'
O O 0.0492 0.0322 'International Tables Vol C Tables 4.2.6.8 and 6.1.1.4'

_shelx_space_group_comment       
;
The symmetry employed for this shelxl refinement is uniquely defined
by the following loop, which should always be used as a source of
symmetry information in preference to the above space-group names.
They are only intended as comments.
;
_space_group_crystal_system      triclinic
_space_group_IT_number           2
_space_group_name_H-M_alt        'P -1'
_space_group_name_Hall           '-P 1'
loop_
_space_group_symop_operation_xyz
'x, y, z'
'-x, -y, -z'

_cell_length_a                   8.7142(4)
_cell_length_b                   10.4256(4)
_cell_length_c                   16.5504(7)
_cell_angle_alpha                82.895(3)
_cell_angle_beta                 85.060(3)
_cell_angle_gamma                89.453(3)
_cell_volume                     1486.53(11)
_cell_formula_units_Z            2
_cell_measurement_reflns_used    4662
_cell_measurement_temperature    99.9(8)
_cell_measurement_theta_max      71.5520
_cell_measurement_theta_min      4.2240
_shelx_estimated_absorpt_T_max   0.992
_shelx_estimated_absorpt_T_min   0.858
_exptl_absorpt_coefficient_mu    0.789
_exptl_absorpt_correction_T_max  1.000
_exptl_absorpt_correction_T_min  0.647
_exptl_absorpt_correction_type   gaussian
_exptl_absorpt_process_details   
;
CrysAlisPro 1.171.42.92a (Rigaku Oxford Diffraction, 2023)
Numerical absorption correction based on gaussian integration over
a multifaceted crystal model
Empirical absorption correction using spherical harmonics,
implemented in SCALE3 ABSPACK scaling algorithm.
;
_exptl_absorpt_special_details   ?
_exptl_crystal_colour            'clear light colourless'
_exptl_crystal_colour_lustre     clear
_exptl_crystal_colour_modifier   light
_exptl_crystal_colour_primary    colourless
_exptl_crystal_density_diffrn    1.241
_exptl_crystal_density_meas      ?
_exptl_crystal_density_method    ?
_exptl_crystal_description       block
_exptl_crystal_F_000             596
loop_
_exptl_crystal_face_index_h
_exptl_crystal_face_index_k
_exptl_crystal_face_index_l
_exptl_crystal_face_perp_dist
2 -5 -2 0.0957
-2 5 2 0.0957
-5 -2 -5 0.0568
5 2 5 0.0568
-1 -1 5 0.0072
1 1 -5 0.0072

_exptl_crystal_size_max          0.2
_exptl_crystal_size_mid          0.11
_exptl_crystal_size_min          0.01
loop_
_exptl_oxdiff_crystal_face_indexfrac_h
_exptl_oxdiff_crystal_face_indexfrac_k
_exptl_oxdiff_crystal_face_indexfrac_l
_exptl_oxdiff_crystal_face_x
_exptl_oxdiff_crystal_face_y
_exptl_oxdiff_crystal_face_z
1.9983 -4.9982 -2.0061 -0.0148 -0.0026 -0.8315
-1.9983 4.9982 2.0061 0.0148 0.0026 0.8315
-5.0037 -1.9988 -5.0072 -0.2282 -0.9676 0.0719
5.0037 1.9988 5.0072 0.2282 0.9676 -0.0719
-0.9972 -1.0019 4.9996 0.5350 -0.1429 0.0125
0.9972 1.0019 -4.9996 -0.5350 0.1429 -0.0125

_exptl_transmission_factor_max   ?
_exptl_transmission_factor_min   ?
_diffrn_reflns_av_R_equivalents  0.0401
_diffrn_reflns_av_unetI/netI     0.0498
_diffrn_reflns_Laue_measured_fraction_full 0.999
_diffrn_reflns_Laue_measured_fraction_max 0.999
_diffrn_reflns_limit_h_max       10
_diffrn_reflns_limit_h_min       -10
_diffrn_reflns_limit_k_max       12
_diffrn_reflns_limit_k_min       -8
_diffrn_reflns_limit_l_max       19
_diffrn_reflns_limit_l_min       -19
_diffrn_reflns_number            9752
_diffrn_reflns_point_group_measured_fraction_full 0.999
_diffrn_reflns_point_group_measured_fraction_max 0.999
_diffrn_reflns_theta_full        66.594
_diffrn_reflns_theta_max         66.594
_diffrn_reflns_theta_min         4.273
_diffrn_ambient_environment      N~2~
_diffrn_ambient_temperature      99.9(8)
_diffrn_detector                 'CCD plate'
_diffrn_detector_area_resol_mean 5.2887
_diffrn_detector_type            AtlasS2
_diffrn_measured_fraction_theta_full 0.999
_diffrn_measured_fraction_theta_max 0.999
_diffrn_measurement_details      
;
List of Runs (angles in degrees, time in seconds):

  # Type    Start    End  Width  t~exp~   \w     \q     \k     \f   Frames
#--------------------------------------------------------------------------
  1  \w    -84.00 -54.00   1.00    3.54    --  -41.91 125.00-180.00   30
  2  \w   -109.00 -18.00   1.00    3.54    --  -41.91 -57.00 -30.00   91
  3  \w    -66.00  30.00   1.00    3.54    --  -41.91  57.00 120.00   96
  4  \w    -64.00  32.00   1.00    3.54    --  -41.91  38.00 -90.00   96
  5  \w    127.00 178.00   1.00   14.17    --  103.72  77.00   0.00   51
  6  \w    104.00 166.00   1.00   14.17    --  103.72  77.00 -90.00   62
  7  \w     75.00 178.00   1.00   14.17    --  103.72  30.00  60.00  103
  8  \w     57.00 125.00   1.00   14.17    --  103.72 -61.00 -30.00   68
  9  \w     54.00 105.00   1.00   14.17    --  103.72 -94.00-120.00   51
 10  \w     39.00 113.00   1.00   14.17    --  103.72-125.00-150.00   74
 11  \w     34.00  67.00   1.00   14.17    --  103.72 -61.00-180.00   33
 12  \w     81.00 106.00   1.00   14.17    --  103.72 -94.00  60.00   25
 13  \w     30.00  57.00   1.00   14.17    --  103.72 -94.00 -60.00   27
 14  \w     66.00 102.00   1.00   14.17    --  103.72 -94.00 -60.00   36
 15  \w     43.00  70.00   1.00   14.17    --  103.72 -94.00  60.00   27
 16  \w    101.00 177.00   1.00   14.17    --  103.72  45.00 -30.00   76
 17  \w     39.00 125.00   1.00   14.17    --  103.72 -45.00-120.00   86
 18  \w     88.00 113.00   1.00   14.17    --  103.72-125.00  60.00   25
 19  \w     21.00  80.00   1.00   14.17    --  103.72 -94.00 120.00   59
;
_diffrn_measurement_device       'four-circle diffractometer'
_diffrn_measurement_device_type  'SuperNova, Dual, Cu at home/near, AtlasS2'
_diffrn_measurement_method       '\w scans'
_diffrn_orient_matrix_type       
'CrysAlisPro convention (1999,Acta A55,543-557)'
_diffrn_orient_matrix_UB_11      -0.0285149000
_diffrn_orient_matrix_UB_12      -0.0454569000
_diffrn_orient_matrix_UB_13      0.0922088000
_diffrn_orient_matrix_UB_21      0.1563479000
_diffrn_orient_matrix_UB_22      0.0573659000
_diffrn_orient_matrix_UB_23      0.0141068000
_diffrn_orient_matrix_UB_31      -0.0789289000
_diffrn_orient_matrix_UB_32      0.1296805000
_diffrn_orient_matrix_UB_33      0.0127493000
_diffrn_radiation_monochromator  mirror
_diffrn_radiation_probe          x-ray
_diffrn_radiation_type           'Cu K\a'
_diffrn_radiation_wavelength     1.54184
_diffrn_source                   'micro-focus sealed X-ray tube'
_diffrn_source_type              'SuperNova (Cu) X-ray Source'
_reflns_Friedel_coverage         0.000
_reflns_Friedel_fraction_full    .
_reflns_Friedel_fraction_max     .
_reflns_number_gt                4165
_reflns_number_total             5247
_reflns_special_details          
;
 Reflections were merged by SHELXL according to the crystal
 class for the calculation of statistics and refinement.
 
 _reflns_Friedel_fraction is defined as the number of unique
 Friedel pairs measured divided by the number that would be
 possible theoretically, ignoring centric projections and
 systematic absences.
;
_reflns_threshold_expression     'I > 2\s(I)'
_computing_cell_refinement       'CrysAlisPro 1.171.42.92a (Rigaku OD, 2023)'
_computing_data_collection       'CrysAlisPro 1.171.42.92a (Rigaku OD, 2023)'
_computing_data_reduction        'CrysAlisPro 1.171.42.92a (Rigaku OD, 2023)'
_computing_molecular_graphics    'Olex2 1.5 (Dolomanov et al., 2009)'
_computing_publication_material  'Olex2 1.5 (Dolomanov et al., 2009)'
_computing_structure_refinement  'SHELXL 2014/7 (Sheldrick, 2015)'
_computing_structure_solution    'SHELXT 2014/5 (Sheldrick, 2014)'
_refine_diff_density_max         0.657
_refine_diff_density_min         -0.208
_refine_diff_density_rms         0.049
_refine_ls_extinction_coef       .
_refine_ls_extinction_method     none
_refine_ls_goodness_of_fit_ref   1.020
_refine_ls_hydrogen_treatment    constr
_refine_ls_matrix_type           full
_refine_ls_number_parameters     356
_refine_ls_number_reflns         5247
_refine_ls_number_restraints     0
_refine_ls_R_factor_all          0.0628
_refine_ls_R_factor_gt           0.0497
_refine_ls_restrained_S_all      1.020
_refine_ls_shift/su_max          0.000
_refine_ls_shift/su_mean         0.000
_refine_ls_structure_factor_coef Fsqd
_refine_ls_weighting_details     
'w=1/[\s^2^(Fo^2^)+(0.0683P)^2^+0.4299P] where P=(Fo^2^+2Fc^2^)/3'
_refine_ls_weighting_scheme      calc
_refine_ls_wR_factor_gt          0.1274
_refine_ls_wR_factor_ref         0.1388
_refine_special_details          ?
_olex2_refinement_description    
;
1. Fixed Uiso
 At 1.2 times of:
  All C(H) groups, All C(H,H) groups, All N(H) groups
 At 1.5 times of:
  All C(H,H,H) groups
2.a Secondary CH2 refined with riding coordinates:
 C21(H21A,H21B), C29(H29A,H29B), C16(H16A,H16B), C17(H17A,H17B), C28(H28A,
 H28B), C2(H2A,H2B), C25(H25A,H25B), C20(H20A,H20B), C27(H27A,H27B), C15(H15A,
 H15B), C24(H24A,H24B), C19(H19A,H19B), C23(H23A,H23B)
2.b Aromatic/amide H refined with riding coordinates:
 N2(H2), N1(H1), C13(H13), C12(H12), C8(H8), C9(H9)
2.c Idealised Me refined as rotating group:
 C26(H26A,H26B,H26C), C18(H18A,H18B,H18C), C14(H14A,H14B,H14C), C22(H22A,H22B,
 H22C)
;
_atom_sites_solution_hydrogens   geom
_atom_sites_solution_primary     dual
_atom_sites_solution_secondary   ?
loop_
_atom_site_label
_atom_site_type_symbol
_atom_site_fract_x
_atom_site_fract_y
_atom_site_fract_z
_atom_site_U_iso_or_equiv
_atom_site_adp_type
_atom_site_occupancy
_atom_site_site_symmetry_order
_atom_site_calc_flag
_atom_site_refinement_flags_posn
_atom_site_refinement_flags_adp
_atom_site_refinement_flags_occupancy
_atom_site_disorder_assembly
_atom_site_disorder_group
F1 F 0.11482(17) 0.63833(13) 1.06908(8) 0.0453(4) Uani 1 1 d . . . . .
O2 O 0.57887(15) 0.99432(12) 0.40068(9) 0.0267(3) Uani 1 1 d . . . . .
F2 F 0.0443(2) 0.83654(14) 1.04660(9) 0.0526(4) Uani 1 1 d . . . . .
O1 O 0.77326(17) 0.90206(14) 0.33127(9) 0.0350(4) Uani 1 1 d . . . . .
O4 O 0.45730(17) 0.44852(13) 0.72148(10) 0.0345(4) Uani 1 1 d . . . . .
O3 O 0.65047(17) 0.48763(13) 0.54526(9) 0.0329(3) Uani 1 1 d . . . . .
F3 F -0.08933(17) 0.68454(18) 1.00960(9) 0.0572(4) Uani 1 1 d . . . . .
N2 N 0.37555(18) 0.77115(15) 0.69803(10) 0.0236(3) Uani 1 1 d . . . . .
H2 H 0.3753 0.8498 0.6717 0.028 Uiso 1 1 calc R U . . .
N3 N 0.77861(17) 0.15092(14) 0.72001(10) 0.0232(3) Uani 1 1 d . . . . .
N1 N 0.55693(18) 0.79347(15) 0.52104(11) 0.0251(4) Uani 1 1 d . . . . .
H1 H 0.5203 0.8704 0.5286 0.030 Uiso 1 1 calc R U . . .
C3 C 0.5292(2) 0.69576(17) 0.57876(12) 0.0228(4) Uani 1 1 d . . . . .
C1 C 0.6696(2) 0.90180(18) 0.38729(12) 0.0235(4) Uani 1 1 d . . . . .
C7 C 0.3002(2) 0.75593(18) 0.77650(12) 0.0247(4) Uani 1 1 d . . . . .
C21 C 0.8942(2) 0.25102(18) 0.73615(12) 0.0238(4) Uani 1 1 d . . . . .
H21A H 0.9110 0.2386 0.7950 0.029 Uiso 1 1 calc R U . . .
H21B H 0.9937 0.2358 0.7052 0.029 Uiso 1 1 calc R U . . .
C29 C 0.8450(2) 0.02082(17) 0.75179(12) 0.0239(4) Uani 1 1 d . . . . .
H29A H 0.9392 0.0056 0.7164 0.029 Uiso 1 1 calc R U . . .
H29B H 0.8766 0.0265 0.8073 0.029 Uiso 1 1 calc R U . . .
C4 C 0.5730(2) 0.55743(18) 0.58632(13) 0.0262(4) Uani 1 1 d . . . . .
C16 C 0.9023(2) 0.17178(18) 0.57182(12) 0.0259(4) Uani 1 1 d . . . . .
H16A H 0.9724 0.0992 0.5869 0.031 Uiso 1 1 calc R U . . .
H16B H 0.9556 0.2535 0.5769 0.031 Uiso 1 1 calc R U . . .
C17 C 0.7559(2) 0.15934(18) 0.62925(13) 0.0255(4) Uani 1 1 d . . . . .
H17A H 0.7000 0.0810 0.6199 0.031 Uiso 1 1 calc R U . . .
H17B H 0.6894 0.2347 0.6146 0.031 Uiso 1 1 calc R U . . .
C6 C 0.4489(2) 0.68068(17) 0.65718(12) 0.0233(4) Uani 1 1 d . . . . .
C13 C 0.2495(2) 0.86728(19) 0.80978(13) 0.0272(4) Uani 1 1 d . . . . .
H13 H 0.2675 0.9497 0.7791 0.033 Uiso 1 1 calc R U . . .
C28 C 0.7408(2) -0.09644(18) 0.75634(13) 0.0260(4) Uani 1 1 d . . . . .
H28A H 0.7305 -0.1189 0.7007 0.031 Uiso 1 1 calc R U . . .
H28B H 0.6371 -0.0767 0.7810 0.031 Uiso 1 1 calc R U . . .
C12 C 0.1734(2) 0.8582(2) 0.88705(13) 0.0296(4) Uani 1 1 d . . . . .
H12 H 0.1393 0.9345 0.9092 0.036 Uiso 1 1 calc R U . . .
C2 C 0.6474(2) 0.77623(18) 0.44491(13) 0.0265(4) Uani 1 1 d . . . . .
H2A H 0.5952 0.7124 0.4170 0.032 Uiso 1 1 calc R U . . .
H2B H 0.7496 0.7408 0.4576 0.032 Uiso 1 1 calc R U . . .
C5 C 0.4845(2) 0.54045(18) 0.66929(13) 0.0268(4) Uani 1 1 d . . . . .
C10 C 0.1464(2) 0.7383(2) 0.93249(13) 0.0303(4) Uani 1 1 d . . . . .
C25 C 0.6201(2) 0.17273(18) 0.76255(13) 0.0281(4) Uani 1 1 d . . . . .
H25A H 0.5822 0.2586 0.7404 0.034 Uiso 1 1 calc R U . . .
H25B H 0.5484 0.1070 0.7490 0.034 Uiso 1 1 calc R U . . .
C8 C 0.2739(2) 0.63520(19) 0.82254(14) 0.0306(4) Uani 1 1 d . . . . .
H8 H 0.3082 0.5587 0.8008 0.037 Uiso 1 1 calc R U . . .
C20 C 0.8457(2) 0.39003(18) 0.71291(14) 0.0278(4) Uani 1 1 d . . . . .
H20A H 0.7600 0.4124 0.7520 0.033 Uiso 1 1 calc R U . . .
H20B H 0.8080 0.3992 0.6577 0.033 Uiso 1 1 calc R U . . .
C9 C 0.1976(2) 0.6275(2) 0.89987(14) 0.0334(5) Uani 1 1 d . . . . .
H9 H 0.1801 0.5453 0.9310 0.040 Uiso 1 1 calc R U . . .
C26 C 0.7057(2) -0.32832(19) 0.82275(14) 0.0312(4) Uani 1 1 d . . . . .
H26A H 0.6890 -0.3579 0.7702 0.047 Uiso 1 1 calc R U . . .
H26B H 0.6066 -0.3056 0.8500 0.047 Uiso 1 1 calc R U . . .
H26C H 0.7542 -0.3976 0.8574 0.047 Uiso 1 1 calc R U . . .
C27 C 0.8104(2) -0.21030(18) 0.80832(13) 0.0265(4) Uani 1 1 d . . . . .
H27A H 0.9101 -0.2338 0.7807 0.032 Uiso 1 1 calc R U . . .
H27B H 0.8308 -0.1834 0.8617 0.032 Uiso 1 1 calc R U . . .
C15 C 0.8636(3) 0.1707(2) 0.48390(13) 0.0328(5) Uani 1 1 d . . . . .
H15A H 0.8138 0.0874 0.4788 0.039 Uiso 1 1 calc R U . . .
H15B H 0.7892 0.2407 0.4702 0.039 Uiso 1 1 calc R U . . .
C11 C 0.0557(3) 0.7255(2) 1.01334(14) 0.0372(5) Uani 1 1 d . . . . .
C24 C 0.6157(2) 0.1662(2) 0.85402(15) 0.0364(5) Uani 1 1 d . . . . .
H24A H 0.6823 0.2349 0.8684 0.044 Uiso 1 1 calc R U . . .
H24B H 0.6564 0.0817 0.8769 0.044 Uiso 1 1 calc R U . . .
C19 C 0.9798(2) 0.48325(19) 0.71342(14) 0.0309(5) Uani 1 1 d . . . . .
H19A H 0.9392 0.5725 0.7113 0.037 Uiso 1 1 calc R U . . .
H19B H 1.0284 0.4631 0.7654 0.037 Uiso 1 1 calc R U . . .
C18 C 1.1015(2) 0.4772(2) 0.64285(16) 0.0357(5) Uani 1 1 d . . . . .
H18A H 1.0523 0.4861 0.5914 0.053 Uiso 1 1 calc R U . . .
H18B H 1.1551 0.3940 0.6498 0.053 Uiso 1 1 calc R U . . .
H18C H 1.1757 0.5476 0.6418 0.053 Uiso 1 1 calc R U . . .
C14 C 1.0055(3) 0.1888(2) 0.42356(14) 0.0382(5) Uani 1 1 d . . . . .
H14A H 0.9757 0.1854 0.3681 0.057 Uiso 1 1 calc R U . . .
H14B H 1.0796 0.1198 0.4370 0.057 Uiso 1 1 calc R U . . .
H14C H 1.0526 0.2728 0.4267 0.057 Uiso 1 1 calc R U . . .
C23 C 0.4516(3) 0.1832(3) 0.89136(17) 0.0457(6) Uani 1 1 d . . . . .
H23A H 0.4068 0.2628 0.8638 0.055 Uiso 1 1 calc R U . . .
H23B H 0.3879 0.1090 0.8823 0.055 Uiso 1 1 calc R U . . .
C22 C 0.4477(4) 0.1921(4) 0.98187(19) 0.0661(9) Uani 1 1 d . . . . .
H22A H 0.4969 0.2728 0.9906 0.099 Uiso 1 1 calc R U . . .
H22B H 0.5031 0.1185 1.0084 0.099 Uiso 1 1 calc R U . . .
H22C H 0.3405 0.1908 1.0054 0.099 Uiso 1 1 calc R U . . .

loop_
_atom_site_aniso_label
_atom_site_aniso_U_11
_atom_site_aniso_U_22
_atom_site_aniso_U_33
_atom_site_aniso_U_23
_atom_site_aniso_U_13
_atom_site_aniso_U_12
F1 0.0604(9) 0.0449(7) 0.0279(7) 0.0061(6) -0.0029(6) 0.0058(6)
O2 0.0251(7) 0.0185(6) 0.0357(8) -0.0033(5) 0.0021(6) 0.0041(5)
F2 0.0740(10) 0.0442(8) 0.0350(8) -0.0006(6) 0.0131(7) 0.0139(7)
O1 0.0300(7) 0.0357(8) 0.0349(8) 0.0048(6) 0.0083(6) 0.0119(6)
O4 0.0346(8) 0.0224(7) 0.0432(9) 0.0056(6) 0.0016(7) 0.0065(6)
O3 0.0370(8) 0.0256(7) 0.0364(8) -0.0061(6) -0.0038(6) 0.0124(6)
F3 0.0365(8) 0.0869(11) 0.0421(8) 0.0094(8) 0.0069(6) -0.0068(7)
N2 0.0225(8) 0.0177(7) 0.0291(9) 0.0004(6) 0.0016(6) 0.0022(6)
N3 0.0184(7) 0.0175(7) 0.0324(9) -0.0014(6) 0.0021(6) 0.0034(6)
N1 0.0222(8) 0.0189(7) 0.0329(9) -0.0025(7) 0.0038(7) 0.0050(6)
C3 0.0184(8) 0.0191(9) 0.0314(10) -0.0037(7) -0.0044(7) 0.0028(7)
C1 0.0189(9) 0.0227(9) 0.0292(10) -0.0039(8) -0.0036(8) 0.0028(7)
C7 0.0181(8) 0.0259(9) 0.0301(10) -0.0018(8) -0.0039(7) 0.0002(7)
C21 0.0198(8) 0.0231(9) 0.0283(10) -0.0054(7) 0.0021(7) -0.0003(7)
C29 0.0207(8) 0.0188(9) 0.0309(10) -0.0006(7) 0.0008(7) 0.0036(7)
C4 0.0245(9) 0.0206(9) 0.0338(11) -0.0018(8) -0.0059(8) 0.0046(7)
C16 0.0262(9) 0.0207(9) 0.0313(11) -0.0029(8) -0.0052(8) 0.0011(7)
C17 0.0230(9) 0.0215(9) 0.0323(11) -0.0013(8) -0.0059(8) 0.0013(7)
C6 0.0189(8) 0.0196(9) 0.0310(10) -0.0001(7) -0.0040(7) 0.0011(7)
C13 0.0250(9) 0.0232(9) 0.0322(11) -0.0006(8) 0.0001(8) 0.0013(7)
C28 0.0220(9) 0.0205(9) 0.0347(11) -0.0014(8) -0.0011(8) 0.0025(7)
C12 0.0283(10) 0.0298(10) 0.0306(11) -0.0036(8) -0.0022(8) 0.0046(8)
C2 0.0242(9) 0.0226(9) 0.0317(11) -0.0031(8) 0.0026(8) 0.0064(7)
C5 0.0232(9) 0.0207(9) 0.0365(11) -0.0016(8) -0.0052(8) 0.0033(7)
C10 0.0257(9) 0.0353(11) 0.0290(11) 0.0008(9) -0.0038(8) 0.0004(8)
C25 0.0177(9) 0.0210(9) 0.0436(12) -0.0021(8) 0.0047(8) 0.0037(7)
C8 0.0303(10) 0.0231(9) 0.0371(12) -0.0006(8) -0.0007(9) 0.0016(8)
C20 0.0227(9) 0.0190(9) 0.0408(12) -0.0049(8) 0.0045(8) 0.0023(7)
C9 0.0333(11) 0.0283(10) 0.0357(12) 0.0052(9) 0.0003(9) -0.0006(8)
C26 0.0318(10) 0.0228(9) 0.0379(12) -0.0002(8) -0.0018(9) 0.0016(8)
C27 0.0276(10) 0.0205(9) 0.0309(11) -0.0023(8) -0.0023(8) 0.0041(7)
C15 0.0388(11) 0.0282(10) 0.0324(12) -0.0042(8) -0.0083(9) 0.0022(9)
C11 0.0388(12) 0.0405(12) 0.0303(12) 0.0021(9) -0.0015(9) 0.0033(10)
C24 0.0277(10) 0.0382(11) 0.0423(13) -0.0079(10) 0.0071(9) 0.0016(9)
C19 0.0319(10) 0.0210(9) 0.0394(12) -0.0061(8) 0.0037(9) -0.0022(8)
C18 0.0270(10) 0.0250(10) 0.0533(14) -0.0055(9) 0.0068(10) -0.0015(8)
C14 0.0512(14) 0.0342(11) 0.0283(11) -0.0028(9) -0.0007(10) 0.0070(10)
C23 0.0314(12) 0.0522(14) 0.0496(15) -0.0030(12) 0.0127(10) 0.0091(10)
C22 0.0483(16) 0.094(2) 0.0522(17) -0.0107(16) 0.0156(13) 0.0138(16)

_geom_special_details            
;
 All esds (except the esd in the dihedral angle between two l.s. planes)
 are estimated using the full covariance matrix.  The cell esds are taken
 into account individually in the estimation of esds in distances, angles
 and torsion angles; correlations between esds in cell parameters are only
 used when they are defined by crystal symmetry.  An approximate (isotropic)
 treatment of cell esds is used for estimating esds involving l.s. planes.
;
loop_
_geom_bond_atom_site_label_1
_geom_bond_atom_site_label_2
_geom_bond_distance
_geom_bond_site_symmetry_2
_geom_bond_publ_flag
F1 C11 1.344(3) . ?
O2 C1 1.270(2) . ?
F2 C11 1.341(3) . ?
O1 C1 1.237(2) . ?
O4 C5 1.219(3) . ?
O3 C4 1.217(3) . ?
F3 C11 1.347(3) . ?
N2 H2 0.8800 . ?
N2 C7 1.395(3) . ?
N2 C6 1.352(3) . ?
N3 C21 1.520(2) . ?
N3 C29 1.520(2) . ?
N3 C17 1.524(3) . ?
N3 C25 1.523(2) . ?
N1 H1 0.8800 . ?
N1 C3 1.316(3) . ?
N1 C2 1.457(3) . ?
C3 C4 1.481(3) . ?
C3 C6 1.412(3) . ?
C1 C2 1.525(3) . ?
C7 C13 1.397(3) . ?
C7 C8 1.399(3) . ?
C21 H21A 0.9900 . ?
C21 H21B 0.9900 . ?
C21 C20 1.518(3) . ?
C29 H29A 0.9900 . ?
C29 H29B 0.9900 . ?
C29 C28 1.520(3) . ?
C4 C5 1.507(3) . ?
C16 H16A 0.9900 . ?
C16 H16B 0.9900 . ?
C16 C17 1.520(3) . ?
C16 C15 1.523(3) . ?
C17 H17A 0.9900 . ?
C17 H17B 0.9900 . ?
C6 C5 1.484(3) . ?
C13 H13 0.9500 . ?
C13 C12 1.382(3) . ?
C28 H28A 0.9900 . ?
C28 H28B 0.9900 . ?
C28 C27 1.530(3) . ?
C12 H12 0.9500 . ?
C12 C10 1.388(3) . ?
C2 H2A 0.9900 . ?
C2 H2B 0.9900 . ?
C10 C9 1.389(3) . ?
C10 C11 1.486(3) . ?
C25 H25A 0.9900 . ?
C25 H25B 0.9900 . ?
C25 C24 1.504(3) . ?
C8 H8 0.9500 . ?
C8 C9 1.384(3) . ?
C20 H20A 0.9900 . ?
C20 H20B 0.9900 . ?
C20 C19 1.529(3) . ?
C9 H9 0.9500 . ?
C26 H26A 0.9800 . ?
C26 H26B 0.9800 . ?
C26 H26C 0.9800 . ?
C26 C27 1.521(3) . ?
C27 H27A 0.9900 . ?
C27 H27B 0.9900 . ?
C15 H15A 0.9900 . ?
C15 H15B 0.9900 . ?
C15 C14 1.519(3) . ?
C24 H24A 0.9900 . ?
C24 H24B 0.9900 . ?
C24 C23 1.525(3) . ?
C19 H19A 0.9900 . ?
C19 H19B 0.9900 . ?
C19 C18 1.515(3) . ?
C18 H18A 0.9800 . ?
C18 H18B 0.9800 . ?
C18 H18C 0.9800 . ?
C14 H14A 0.9800 . ?
C14 H14B 0.9800 . ?
C14 H14C 0.9800 . ?
C23 H23A 0.9900 . ?
C23 H23B 0.9900 . ?
C23 C22 1.510(4) . ?
C22 H22A 0.9800 . ?
C22 H22B 0.9800 . ?
C22 H22C 0.9800 . ?

loop_
_geom_angle_atom_site_label_1
_geom_angle_atom_site_label_2
_geom_angle_atom_site_label_3
_geom_angle
_geom_angle_site_symmetry_1
_geom_angle_site_symmetry_3
_geom_angle_publ_flag
C7 N2 H2 115.8 . . ?
C6 N2 H2 115.8 . . ?
C6 N2 C7 128.40(16) . . ?
C21 N3 C29 105.51(14) . . ?
C21 N3 C17 111.15(14) . . ?
C21 N3 C25 111.52(14) . . ?
C29 N3 C17 111.43(14) . . ?
C29 N3 C25 111.48(14) . . ?
C25 N3 C17 105.86(14) . . ?
C3 N1 H1 119.5 . . ?
C3 N1 C2 121.06(15) . . ?
C2 N1 H1 119.5 . . ?
N1 C3 C4 133.36(18) . . ?
N1 C3 C6 134.78(17) . . ?
C6 C3 C4 91.85(15) . . ?
O2 C1 C2 117.06(17) . . ?
O1 C1 O2 126.70(18) . . ?
O1 C1 C2 116.23(16) . . ?
N2 C7 C13 117.81(17) . . ?
N2 C7 C8 122.99(18) . . ?
C13 C7 C8 119.20(19) . . ?
N3 C21 H21A 108.7 . . ?
N3 C21 H21B 108.7 . . ?
H21A C21 H21B 107.6 . . ?
C20 C21 N3 114.27(15) . . ?
C20 C21 H21A 108.7 . . ?
C20 C21 H21B 108.7 . . ?
N3 C29 H29A 108.1 . . ?
N3 C29 H29B 108.1 . . ?
H29A C29 H29B 107.3 . . ?
C28 C29 N3 116.99(15) . . ?
C28 C29 H29A 108.1 . . ?
C28 C29 H29B 108.1 . . ?
O3 C4 C3 136.4(2) . . ?
O3 C4 C5 135.33(18) . . ?
C3 C4 C5 88.26(15) . . ?
H16A C16 H16B 108.1 . . ?
C17 C16 H16A 109.6 . . ?
C17 C16 H16B 109.6 . . ?
C17 C16 C15 110.14(16) . . ?
C15 C16 H16A 109.6 . . ?
C15 C16 H16B 109.6 . . ?
N3 C17 H17A 108.4 . . ?
N3 C17 H17B 108.4 . . ?
C16 C17 N3 115.71(15) . . ?
C16 C17 H17A 108.4 . . ?
C16 C17 H17B 108.4 . . ?
H17A C17 H17B 107.4 . . ?
N2 C6 C3 128.85(17) . . ?
N2 C6 C5 139.34(19) . . ?
C3 C6 C5 91.80(15) . . ?
C7 C13 H13 119.8 . . ?
C12 C13 C7 120.44(18) . . ?
C12 C13 H13 119.8 . . ?
C29 C28 H28A 109.8 . . ?
C29 C28 H28B 109.8 . . ?
C29 C28 C27 109.21(16) . . ?
H28A C28 H28B 108.3 . . ?
C27 C28 H28A 109.8 . . ?
C27 C28 H28B 109.8 . . ?
C13 C12 H12 119.8 . . ?
C13 C12 C10 120.32(19) . . ?
C10 C12 H12 119.8 . . ?
N1 C2 C1 112.77(15) . . ?
N1 C2 H2A 109.0 . . ?
N1 C2 H2B 109.0 . . ?
C1 C2 H2A 109.0 . . ?
C1 C2 H2B 109.0 . . ?
H2A C2 H2B 107.8 . . ?
O4 C5 C4 134.13(18) . . ?
O4 C5 C6 137.8(2) . . ?
C6 C5 C4 88.06(15) . . ?
C12 C10 C9 119.4(2) . . ?
C12 C10 C11 121.3(2) . . ?
C9 C10 C11 119.2(2) . . ?
N3 C25 H25A 108.6 . . ?
N3 C25 H25B 108.6 . . ?
H25A C25 H25B 107.6 . . ?
C24 C25 N3 114.75(17) . . ?
C24 C25 H25A 108.6 . . ?
C24 C25 H25B 108.6 . . ?
C7 C8 H8 120.1 . . ?
C9 C8 C7 119.80(19) . . ?
C9 C8 H8 120.1 . . ?
C21 C20 H20A 109.4 . . ?
C21 C20 H20B 109.4 . . ?
C21 C20 C19 111.20(16) . . ?
H20A C20 H20B 108.0 . . ?
C19 C20 H20A 109.4 . . ?
C19 C20 H20B 109.4 . . ?
C10 C9 H9 119.6 . . ?
C8 C9 C10 120.83(19) . . ?
C8 C9 H9 119.6 . . ?
H26A C26 H26B 109.5 . . ?
H26A C26 H26C 109.5 . . ?
H26B C26 H26C 109.5 . . ?
C27 C26 H26A 109.5 . . ?
C27 C26 H26B 109.5 . . ?
C27 C26 H26C 109.5 . . ?
C28 C27 H27A 109.1 . . ?
C28 C27 H27B 109.1 . . ?
C26 C27 C28 112.64(16) . . ?
C26 C27 H27A 109.1 . . ?
C26 C27 H27B 109.1 . . ?
H27A C27 H27B 107.8 . . ?
C16 C15 H15A 109.2 . . ?
C16 C15 H15B 109.2 . . ?
H15A C15 H15B 107.9 . . ?
C14 C15 C16 112.24(18) . . ?
C14 C15 H15A 109.2 . . ?
C14 C15 H15B 109.2 . . ?
F1 C11 F3 104.60(18) . . ?
F1 C11 C10 113.16(18) . . ?
F2 C11 F1 106.17(18) . . ?
F2 C11 F3 106.53(19) . . ?
F2 C11 C10 113.20(19) . . ?
F3 C11 C10 112.52(19) . . ?
C25 C24 H24A 109.5 . . ?
C25 C24 H24B 109.5 . . ?
C25 C24 C23 110.9(2) . . ?
H24A C24 H24B 108.0 . . ?
C23 C24 H24A 109.5 . . ?
C23 C24 H24B 109.5 . . ?
C20 C19 H19A 108.9 . . ?
C20 C19 H19B 108.9 . . ?
H19A C19 H19B 107.7 . . ?
C18 C19 C20 113.40(18) . . ?
C18 C19 H19A 108.9 . . ?
C18 C19 H19B 108.9 . . ?
C19 C18 H18A 109.5 . . ?
C19 C18 H18B 109.5 . . ?
C19 C18 H18C 109.5 . . ?
H18A C18 H18B 109.5 . . ?
H18A C18 H18C 109.5 . . ?
H18B C18 H18C 109.5 . . ?
C15 C14 H14A 109.5 . . ?
C15 C14 H14B 109.5 . . ?
C15 C14 H14C 109.5 . . ?
H14A C14 H14B 109.5 . . ?
H14A C14 H14C 109.5 . . ?
H14B C14 H14C 109.5 . . ?
C24 C23 H23A 109.3 . . ?
C24 C23 H23B 109.3 . . ?
H23A C23 H23B 108.0 . . ?
C22 C23 C24 111.5(2) . . ?
C22 C23 H23A 109.3 . . ?
C22 C23 H23B 109.3 . . ?
C23 C22 H22A 109.5 . . ?
C23 C22 H22B 109.5 . . ?
C23 C22 H22C 109.5 . . ?
H22A C22 H22B 109.5 . . ?
H22A C22 H22C 109.5 . . ?
H22B C22 H22C 109.5 . . ?

loop_
_geom_torsion_atom_site_label_1
_geom_torsion_atom_site_label_2
_geom_torsion_atom_site_label_3
_geom_torsion_atom_site_label_4
_geom_torsion
_geom_torsion_site_symmetry_1
_geom_torsion_site_symmetry_2
_geom_torsion_site_symmetry_3
_geom_torsion_site_symmetry_4
_geom_torsion_publ_flag
O2 C1 C2 N1 -17.7(2) . . . . ?
O1 C1 C2 N1 163.39(17) . . . . ?
O3 C4 C5 O4 -3.2(4) . . . . ?
O3 C4 C5 C6 176.9(2) . . . . ?
N2 C7 C13 C12 179.62(18) . . . . ?
N2 C7 C8 C9 -179.68(18) . . . . ?
N2 C6 C5 O4 2.6(4) . . . . ?
N2 C6 C5 C4 -177.5(2) . . . . ?
N3 C21 C20 C19 -167.83(17) . . . . ?
N3 C29 C28 C27 -166.13(16) . . . . ?
N3 C25 C24 C23 -177.48(17) . . . . ?
N1 C3 C4 O3 2.7(4) . . . . ?
N1 C3 C4 C5 -179.4(2) . . . . ?
N1 C3 C6 N2 -1.7(4) . . . . ?
N1 C3 C6 C5 179.4(2) . . . . ?
C3 N1 C2 C1 -178.48(16) . . . . ?
C3 C4 C5 O4 178.8(2) . . . . ?
C3 C4 C5 C6 -1.07(14) . . . . ?
C3 C6 C5 O4 -178.8(3) . . . . ?
C3 C6 C5 C4 1.12(14) . . . . ?
C7 N2 C6 C3 -177.99(18) . . . . ?
C7 N2 C6 C5 0.3(4) . . . . ?
C7 C13 C12 C10 0.0(3) . . . . ?
C7 C8 C9 C10 0.1(3) . . . . ?
C21 N3 C29 C28 170.26(16) . . . . ?
C21 N3 C17 C16 45.1(2) . . . . ?
C21 N3 C25 C24 -59.9(2) . . . . ?
C21 C20 C19 C18 72.1(2) . . . . ?
C29 N3 C21 C20 -176.85(16) . . . . ?
C29 N3 C17 C16 -72.27(19) . . . . ?
C29 N3 C25 C24 57.7(2) . . . . ?
C29 C28 C27 C26 174.57(17) . . . . ?
C4 C3 C6 N2 177.7(2) . . . . ?
C4 C3 C6 C5 -1.14(15) . . . . ?
C17 N3 C21 C20 62.2(2) . . . . ?
C17 N3 C29 C28 -69.0(2) . . . . ?
C17 N3 C25 C24 179.06(16) . . . . ?
C17 C16 C15 C14 177.50(16) . . . . ?
C6 N2 C7 C13 172.01(18) . . . . ?
C6 N2 C7 C8 -8.0(3) . . . . ?
C6 C3 C4 O3 -176.8(2) . . . . ?
C6 C3 C4 C5 1.12(14) . . . . ?
C13 C7 C8 C9 0.3(3) . . . . ?
C13 C12 C10 C9 0.5(3) . . . . ?
C13 C12 C10 C11 -175.86(19) . . . . ?
C12 C10 C9 C8 -0.6(3) . . . . ?
C12 C10 C11 F1 -139.3(2) . . . . ?
C12 C10 C11 F2 -18.4(3) . . . . ?
C12 C10 C11 F3 102.4(2) . . . . ?
C2 N1 C3 C4 0.5(3) . . . . ?
C2 N1 C3 C6 179.7(2) . . . . ?
C25 N3 C21 C20 -55.7(2) . . . . ?
C25 N3 C29 C28 49.0(2) . . . . ?
C25 N3 C17 C16 166.36(15) . . . . ?
C25 C24 C23 C22 -173.5(2) . . . . ?
C8 C7 C13 C12 -0.4(3) . . . . ?
C9 C10 C11 F1 44.4(3) . . . . ?
C9 C10 C11 F2 165.24(19) . . . . ?
C9 C10 C11 F3 -73.9(3) . . . . ?
C15 C16 C17 N3 176.44(15) . . . . ?
C11 C10 C9 C8 175.9(2) . . . . ?

_shelx_res_file                  
;
    2024jrh0049_auto_res.res created by SHELXL-2014/7

TITL 2024jrh0049_auto_res_a.res in P-1
REM Old TITL 2024JRH0049_auto_RES in P-1
REM SHELXT solution in P-1
REM R1 0.155, Rweak 0.006, Alpha 0.031, Orientation as input
REM Formula found by SHELXT: C29 N3 O7
CELL 1.54184 8.7142 10.4256 16.5504 82.895 85.06 89.453
ZERR 2 0.0004 0.0004 0.0007 0.003 0.003 0.003
LATT 1
SFAC C H F N O
UNIT 58 88 6 6 8

L.S. 50
PLAN  6
SIZE 0.01 0.11 0.2
TEMP -173
CONF
BOND $H
list 4
MORE -1
fmap 2
acta
SHEL 0.84 999
REM <olex2.extras>
REM <HklSrc "%.\\2024JRH0049_auto_RES.hkl">
REM </olex2.extras>

WGHT    0.068300    0.429900
FVAR       0.40954
F1    3    0.114822    0.638332    1.069077    11.00000    0.06036    0.04488 =
         0.02788    0.00609   -0.00292    0.00578
O2    5    0.578872    0.994317    0.400677    11.00000    0.02507    0.01847 =
         0.03573   -0.00328    0.00205    0.00414
F2    3    0.044334    0.836545    1.046597    11.00000    0.07402    0.04422 =
         0.03495   -0.00057    0.01309    0.01387
O1    5    0.773255    0.902058    0.331271    11.00000    0.02999    0.03566 =
         0.03495    0.00477    0.00830    0.01193
O4    5    0.457301    0.448517    0.721480    11.00000    0.03459    0.02238 =
         0.04323    0.00561    0.00164    0.00654
O3    5    0.650468    0.487625    0.545264    11.00000    0.03701    0.02558 =
         0.03642   -0.00615   -0.00377    0.01238
F3    3   -0.089332    0.684542    1.009599    11.00000    0.03654    0.08692 =
         0.04207    0.00940    0.00693   -0.00685
N2    4    0.375546    0.771148    0.698025    11.00000    0.02253    0.01772 =
         0.02913    0.00037    0.00165    0.00218
AFIX  43
H2    2    0.375275    0.849842    0.671723    11.00000   -1.20000
AFIX   0

N3    4    0.778607    0.150919    0.720013    11.00000    0.01843    0.01750 =
         0.03243   -0.00140    0.00207    0.00344
N1    4    0.556933    0.793472    0.521044    11.00000    0.02220    0.01893 =
         0.03293   -0.00250    0.00384    0.00498
AFIX  43
H1    2    0.520267    0.870439    0.528560    11.00000   -1.20000
AFIX   0
C3    1    0.529211    0.695761    0.578758    11.00000    0.01842    0.01910 =
         0.03144   -0.00368   -0.00441    0.00279
C1    1    0.669606    0.901804    0.387294    11.00000    0.01889    0.02275 =
         0.02924   -0.00395   -0.00362    0.00277
C7    1    0.300200    0.755930    0.776495    11.00000    0.01808    0.02589 =
         0.03007   -0.00183   -0.00394    0.00017

C21   1    0.894183    0.251020    0.736154    11.00000    0.01977    0.02314 =
         0.02830   -0.00539    0.00206   -0.00029
AFIX  23
H21A  2    0.911021    0.238583    0.795007    11.00000   -1.20000
H21B  2    0.993692    0.235779    0.705235    11.00000   -1.20000
AFIX   0
C29   1    0.844953    0.020824    0.751795    11.00000    0.02071    0.01880 =
         0.03087   -0.00062    0.00080    0.00358
AFIX  23
H29A  2    0.939247    0.005647    0.716447    11.00000   -1.20000
H29B  2    0.876617    0.026546    0.807268    11.00000   -1.20000
AFIX   0

C4    1    0.572966    0.557430    0.586318    11.00000    0.02447    0.02059 =
         0.03377   -0.00181   -0.00589    0.00457
C16   1    0.902273    0.171785    0.571821    11.00000    0.02618    0.02070 =
         0.03131   -0.00291   -0.00519    0.00107
AFIX  23
H16A  2    0.972418    0.099164    0.586936    11.00000   -1.20000
H16B  2    0.955550    0.253467    0.576942    11.00000   -1.20000
AFIX   0
C17   1    0.755919    0.159338    0.629250    11.00000    0.02298    0.02146 =
         0.03229   -0.00133   -0.00588    0.00131
AFIX  23
H17A  2    0.700006    0.081031    0.619858    11.00000   -1.20000
H17B  2    0.689427    0.234712    0.614650    11.00000   -1.20000
AFIX   0

C6    1    0.448890    0.680683    0.657181    11.00000    0.01890    0.01963 =
         0.03099   -0.00009   -0.00398    0.00114
C13   1    0.249500    0.867279    0.809780    11.00000    0.02502    0.02316 =
         0.03220   -0.00062    0.00008    0.00135
AFIX  43
H13   2    0.267492    0.949738    0.779088    11.00000   -1.20000
AFIX   0

C28   1    0.740835   -0.096442    0.756335    11.00000    0.02203    0.02055 =
         0.03475   -0.00144   -0.00110    0.00255
AFIX  23
H28A  2    0.730499   -0.118922    0.700664    11.00000   -1.20000
H28B  2    0.637061   -0.076686    0.780966    11.00000   -1.20000
AFIX   0

C12   1    0.173357    0.858234    0.887053    11.00000    0.02828    0.02976 =
         0.03058   -0.00362   -0.00216    0.00461
AFIX  43
H12   2    0.139314    0.934464    0.909180    11.00000   -1.20000
AFIX   0
C2    1    0.647360    0.776234    0.444913    11.00000    0.02420    0.02257 =
         0.03170   -0.00315    0.00261    0.00641
AFIX  23
H2A   2    0.595177    0.712434    0.417025    11.00000   -1.20000
H2B   2    0.749557    0.740803    0.457565    11.00000   -1.20000
AFIX   0
C5    1    0.484510    0.540453    0.669290    11.00000    0.02319    0.02067 =
         0.03654   -0.00158   -0.00523    0.00330
C10   1    0.146383    0.738294    0.932494    11.00000    0.02571    0.03533 =
         0.02899    0.00081   -0.00382    0.00037

C25   1    0.620147    0.172728    0.762552    11.00000    0.01774    0.02096 =
         0.04363   -0.00211    0.00472    0.00367
AFIX  23
H25A  2    0.582225    0.258647    0.740386    11.00000   -1.20000
H25B  2    0.548407    0.107037    0.749032    11.00000   -1.20000
AFIX   0

C8    1    0.273857    0.635199    0.822544    11.00000    0.03030    0.02314 =
         0.03711   -0.00058   -0.00066    0.00163
AFIX  43
H8    2    0.308199    0.558729    0.800802    11.00000   -1.20000
AFIX   0

C20   1    0.845664    0.390027    0.712909    11.00000    0.02272    0.01897 =
         0.04077   -0.00490    0.00454    0.00230
AFIX  23
H20A  2    0.760022    0.412369    0.751975    11.00000   -1.20000
H20B  2    0.808011    0.399168    0.657734    11.00000   -1.20000
AFIX   0

C9    1    0.197615    0.627466    0.899874    11.00000    0.03327    0.02827 =
         0.03567    0.00519    0.00030   -0.00057
AFIX  43
H9    2    0.180100    0.545318    0.931039    11.00000   -1.20000
AFIX   0

C26   1    0.705747   -0.328323    0.822754    11.00000    0.03183    0.02284 =
         0.03787   -0.00018   -0.00181    0.00164
AFIX 137
H26A  2    0.689037   -0.357855    0.770234    11.00000   -1.50000
H26B  2    0.606639   -0.305602    0.849971    11.00000   -1.50000
H26C  2    0.754159   -0.397556    0.857353    11.00000   -1.50000
AFIX   0
C27   1    0.810371   -0.210295    0.808324    11.00000    0.02763    0.02047 =
         0.03093   -0.00231   -0.00226    0.00413
AFIX  23
H27A  2    0.910122   -0.233819    0.780692    11.00000   -1.20000
H27B  2    0.830755   -0.183443    0.861720    11.00000   -1.20000
AFIX   0
C15   1    0.863625    0.170653    0.483904    11.00000    0.03877    0.02815 =
         0.03239   -0.00418   -0.00832    0.00222
AFIX  23
H15A  2    0.813844    0.087404    0.478819    11.00000   -1.20000
H15B  2    0.789219    0.240666    0.470181    11.00000   -1.20000
AFIX   0

C11   1    0.055715    0.725487    1.013345    11.00000    0.03876    0.04049 =
         0.03028    0.00209   -0.00154    0.00328
C24   1    0.615677    0.166223    0.854024    11.00000    0.02768    0.03823 =
         0.04234   -0.00787    0.00705    0.00164
AFIX  23
H24A  2    0.682267    0.234896    0.868426    11.00000   -1.20000
H24B  2    0.656362    0.081705    0.876900    11.00000   -1.20000
AFIX   0
C19   1    0.979829    0.483250    0.713418    11.00000    0.03188    0.02102 =
         0.03936   -0.00614    0.00373   -0.00220
AFIX  23
H19A  2    0.939183    0.572490    0.711321    11.00000   -1.20000
H19B  2    1.028429    0.463105    0.765404    11.00000   -1.20000
AFIX   0
C18   1    1.101451    0.477202    0.642853    11.00000    0.02704    0.02502 =
         0.05333   -0.00554    0.00683   -0.00153
AFIX 137
H18A  2    1.052298    0.486124    0.591378    11.00000   -1.50000
H18B  2    1.155059    0.394017    0.649772    11.00000   -1.50000
H18C  2    1.175673    0.547555    0.641762    11.00000   -1.50000
AFIX   0
C14   1    1.005466    0.188751    0.423562    11.00000    0.05124    0.03424 =
         0.02829   -0.00278   -0.00065    0.00700
AFIX 137
H14A  2    0.975687    0.185398    0.368096    11.00000   -1.50000
H14B  2    1.079620    0.119769    0.436976    11.00000   -1.50000
H14C  2    1.052629    0.272764    0.426672    11.00000   -1.50000
AFIX   0
C23   1    0.451617    0.183191    0.891356    11.00000    0.03138    0.05218 =
         0.04959   -0.00298    0.01270    0.00905
AFIX  23
H23A  2    0.406796    0.262765    0.863768    11.00000   -1.20000
H23B  2    0.387926    0.109017    0.882260    11.00000   -1.20000
AFIX   0
C22   1    0.447689    0.192100    0.981873    11.00000    0.04833    0.09439 =
         0.05216   -0.01065    0.01559    0.01383
AFIX 137
H22A  2    0.496908    0.272788    0.990634    11.00000   -1.50000
H22B  2    0.503108    0.118489    1.008351    11.00000   -1.50000
H22C  2    0.340503    0.190805    1.005387    11.00000   -1.50000
AFIX   0
HKLF 4

REM  2024jrh0049_auto_res_a.res in P-1
REM R1 =  0.0497 for    4165 Fo > 4sig(Fo)  and  0.0628 for all    5247 data
REM    356 parameters refined using      0 restraints

END

WGHT      0.0683      0.4286

REM Highest difference peak  0.657,  deepest hole -0.208,  1-sigma level  0.049
Q1    1   0.2367  0.2346  0.7975  11.00000  0.05    0.66
Q2    1   0.4951  0.3278  0.9363  11.00000  0.05    0.41
Q3    1   0.5217  0.1905  0.9317  11.00000  0.05    0.30
Q4    1   0.6792  0.1349  0.8896  11.00000  0.05    0.29
Q5    1  -0.0531  0.8030  1.0187  11.00000  0.05    0.26
Q6    1  -0.0874  0.7795  1.0024  11.00000  0.05    0.23
;
_shelx_res_checksum              89760
_shelx_hkl_file                  
;
   0   0  -2   65.30    2.22
   0   0  -2   67.66    2.28
   0   0  -3  280.60    5.63
   0   0  -3  277.87    5.66
   0   0  -4  170.50    5.15
   0   0  -4  155.55    4.87
   0   0  -5   28.60    2.43
   0   0  -5   30.22    2.49
   0   0  -6  118.96    5.34
   0   0  -6  122.91    5.47
   0   0  -7  114.10    5.70
   0   0  -7  111.32    5.69
   0   0  -8   18.06    2.57
   0   0  -8   15.20    2.32
   0   0  -9   -0.54    0.98
   0   0  -9    0.36    0.82
   0   0 -10    8.39    2.03
   0   0 -10   10.75    2.34
   0   0  11   23.73    2.07
   0   0 -11   24.18    3.65
   0   0 -11   22.78    3.58
   0   0 -12   17.16    1.59
   0   0  12   15.90    1.91
   0   0 -12   16.95    3.34
   0   0 -13   14.67    1.55
   0   0  13   11.14    1.65
   0   0 -13   16.72    3.56
   0   0 -14    3.07    0.90
   0   0  14    0.85    0.72
   0   0 -15    8.10    1.19
   0   0  15    6.29    1.45
   0   0  16    0.95    0.64
   0   0 -16    2.58    0.80
   0   0 -17   25.88    2.03
   0   0 -18    2.88    0.78
   0   0 -18    2.96    0.65
   0   0 -19    0.83    0.38
   0   1 -19    0.67    0.33
   0   1 -19    1.80    0.47
   0   1 -18    1.76    0.52
   0   1 -18    0.93    0.44
   0   1 -17    0.33    0.42
   0   1 -17   -0.66    0.56
   0   1 -16   22.42    2.03
   0   1 -15   -0.07    0.57
   0  -1  15    0.13    0.52
   0  -1  14  117.42    5.42
   0   1 -14  128.23    4.68
   0   1 -13   26.40    2.13
   0  -1  13   24.14    2.39
   0   1 -12   20.80    1.89
   0  -1  12   17.86    1.99
   0   1 -12   21.77    3.68
   0   1 -12   19.48    3.71
   0  -1  11   77.12    3.76
   0   1 -11   71.78    3.10
   0   1 -11   75.19    6.87
   0   1 -11   85.29    6.88
   0   1 -10    0.33    0.78
   0   1 -10    0.38    0.90
   0   1  -9  198.36    9.62
   0   1  -9  210.80    9.36
   0   1  -8   26.19    3.34
   0   1  -8   25.23    3.05
   0   1  -7    5.76    1.42
   0   1  -7    6.52    1.68
   0   1  -6   57.06    4.24
   0   1  -6   58.01    3.81
   0   1  -5    9.22    1.66
   0   1  -5    9.87    1.47
   0   1  -4  753.43   11.04
   0   1  -4  750.35   12.57
   0   1  -3  218.15    5.18
   0   1  -3  222.52    6.13
   0   1  -2   48.90    2.51
   0   1  -2   49.53    2.12
   0   1  -1    6.45    0.81
   0   1  -1    7.27    0.70
   0   1   0   53.38    1.85
   0   1   0   47.59    1.83
   0   1   1    2.27    0.46
   0   1   2   62.11    2.59
   0  -1  -2   59.25    1.52
   0   1   3   21.86    1.85
   0  -1  -3   22.91    1.25
   0   1   4  619.35   11.09
   0  -1  -4  624.26    8.19
   0  -1  -5  606.85    9.46
   0   1   5  623.82   12.47
   0  -1  -6   15.59    2.07
   0  -1  -6   12.92    1.58
   0  -1  -7  164.53    6.11
   0  -1  -7  173.58    7.37
   0  -1  -8  858.59   15.29
   0  -1  -8  890.90   17.94
   0  -1  -9  218.95    8.38
   0  -1  -9  208.10    9.31
   0  -1 -10   11.77    2.46
   0  -1 -10   11.19    2.07
   0   1  11  155.11    5.17
   0  -1 -11  152.70    9.33
   0  -1 -12   19.32    1.64
   0   1  12   21.47    2.12
   0  -1 -12   20.69    3.61
   0  -1 -13   35.94    2.26
   0   1  13   41.30    3.10
   0  -1 -13   34.77    5.04
   0  -1 -14    3.86    0.88
   0   1  14    2.34    0.79
   0  -1 -14    4.87    1.96
   0  -1 -15    1.58    0.71
   0   1  15    0.47    0.70
   0   1  16  114.78    5.58
   0   1  17   16.47    2.09
   0  -1 -18    2.22    0.82
   0  -1 -19    7.85    1.05
   0  -1 -20    6.03    0.77
   0   2 -19    8.15    0.90
   0   2 -18   16.38    1.47
   0   2 -17   16.49    1.53
   0   2 -17   18.37    1.71
   0   2 -16   11.51    1.46
   0   2 -15   30.80    2.37
   0  -2  14   18.71    2.23
   0   2 -14   25.76    2.23
   0   2 -13    4.84    1.09
   0  -2  13    1.48    0.60
   0  -2  12    7.01    1.24
   0   2 -12   11.32    1.46
   0  -2  11   24.67    2.15
   0   2 -11   30.98    2.16
   0   2 -11   26.89    4.38
   0   2 -10   82.87    3.24
   0   2 -10   98.74    6.93
   0   2 -10   96.90    7.81
   0   2  -9   27.14    4.00
   0   2  -9   34.59    3.85
   0   2  -8    5.17    1.75
   0   2  -8    4.92    1.45
   0   2  -7    0.63    1.08
   0   2  -7    0.69    0.73
   0   2  -6  228.15    7.87
   0   2  -6  222.63    9.03
   0   2  -5   62.31    3.77
   0   2  -5   67.27    4.68
   0   2  -4  116.92    4.75
   0   2  -4  134.80    6.09
   0   2  -3   20.52    2.24
   0   2  -3   20.64    1.83
   0   2  -2  180.85    4.88
   0   2  -2  184.45    5.93
   0   2  -1 1523.59   14.03
   0   2  -1 1520.71   15.40
   0   2   0 1246.61   12.56
   0   2   0 1234.85   13.32
   0   2   0 1224.67   12.03
   0   2   1   73.04    3.22
   0   2   1   78.10    3.45
   0   2   2  871.73   11.95
   0   2   3  702.20   11.30
   0  -2  -3  605.70    5.64
   0   2   4  246.90    7.58
   0  -2  -4  226.15    3.91
   0  -2  -5  475.21    6.86
   0   2   5  512.33   12.10
   0  -2  -6    0.11    0.24
   0   2   6    0.80    1.01
   0  -2  -7   24.33    2.01
   0   2   7   20.10    3.07
   0  -2  -8   87.93    5.99
   0  -2  -9   11.72    2.37
   0  -2 -10   19.52    3.32
   0   2  11   43.00    2.78
   0  -2 -11   43.42    5.08
   0   2  12    0.62    0.51
   0  -2 -12    0.77    1.01
   0   2  13   11.32    1.75
   0  -2 -13   12.18    3.23
   0   2  14   22.74    2.50
   0  -2 -14   23.32    4.49
   0   2  15    0.20    0.92
   0   2  16   22.19    2.58
   0   2  17   32.79    3.07
   0  -2 -18    3.95    0.86
   0  -2 -19   10.03    1.23
   0  -2 -20    0.60    0.38
   0   3 -18   -0.34    0.51
   0   3 -17    5.73    1.00
   0   3 -16    1.17    0.67
   0   3 -15    0.91    0.74
   0   3 -14    3.35    1.03
   0   3 -13  113.91    4.55
   0   3 -12  355.97    7.70
   0   3 -11    0.65    0.59
   0   3 -10  123.83    4.20
   0   3 -10  121.66    9.42
   0   3  -9    8.93    2.76
   0   3  -8    0.54    1.04
   0   3  -8    0.42    0.47
   0   3  -7   46.46    3.97
   0   3  -7   45.99    4.98
   0   3  -6    0.73    0.88
   0   3  -6    0.17    0.54
   0   3  -5  127.04    5.77
   0   3  -5  150.65    7.80
   0   3  -4  321.23    8.62
   0   3  -4  337.11   10.70
   0   3  -3   71.15    4.69
   0   3  -3   64.23    3.59
   0   3  -2  246.22    7.94
   0   3  -2  237.26    7.49
   0   3  -2  239.01    7.07
   0   3  -1   57.72    3.66
   0   3  -1   58.41    3.72
   0   3  -1   54.80    3.36
   0   3   0 1501.25   17.21
   0   3   0 1507.94   18.50
   0   3   1 1225.86   16.01
   0   3   1 1280.25   17.26
   0   3   2  205.14    6.90
   0   3   3    6.35    1.35
   0  -3  -4   35.95    1.38
   0   3   4   45.95    3.59
   0   3   5  181.90    7.65
   0  -3  -5  154.21    2.61
   0   3   6    3.00    1.41
   0   3   7    0.95    1.16
   0   3   8    0.33    1.05
   0  -3  -9   43.50    4.87
   0  -3 -10    7.85    2.19
   0   3  11    3.43    0.91
   0  -3 -11    5.61    2.04
   0   3  12   18.78    2.19
   0  -3 -12   17.91    3.71
   0   3  13    0.91    0.62
   0  -3 -13    1.36    1.75
   0   3  14    6.88    1.45
   0  -3 -14    8.62    2.85
   0   3  15   37.90    3.38
   0   3  16    0.71    0.69
   0  -3 -17    0.28    0.59
   0   3  17   -0.92    0.92
   0   3  18    1.16    0.49
   0  -3 -18    1.28    0.65
   0  -3 -19   -0.21    0.39
   0  -3 -20    0.48    0.34
   0   4 -18    0.83    0.42
   0   4 -17   24.17    1.73
   0   4 -16   23.07    1.88
   0   4 -15    0.83    0.60
   0   4 -14   21.08    2.03
   0   4 -13   14.93    1.67
   0   4 -12   16.48    1.74
   0   4 -11   24.31    2.04
   0   4 -10    8.75    1.18
   0   4  -9   48.80    2.66
   0   4  -9   52.06    6.34
   0   4  -9   49.66    2.67
   0   4  -8   35.58    5.06
   0   4  -7   10.68    2.71
   0   4  -6   39.34    4.82
   0   4  -6   37.67    3.59
   0   4  -5  126.00    7.94
   0   4  -4  178.03    7.92
   0   4  -4  192.76    7.93
   0   4  -3    7.20    1.93
   0   4  -3    4.26    1.26
   0   4  -3    4.58    1.35
   0   4  -2   31.62    3.24
   0   4  -2   38.05    3.26
   0   4  -2   37.79    3.67
   0   4  -1   44.56    3.53
   0   4  -1   44.22    3.78
   0   4   0    0.99    0.86
   0   4   0    0.15    0.63
   0   4   1  982.21   16.58
   0   4   1  964.78   17.56
   0   4   2    5.76    1.36
   0   4   3   43.28    3.75
   0   4   4  100.30    5.83
   0   4   5    1.15    1.13
   0   4   6    5.91    1.76
   0   4   7  121.15    7.97
   0   4   8   30.21    4.30
   0   4   9    0.11    1.04
   0  -4 -10    1.15    0.89
   0  -4 -11   32.87    4.85
   0   4  11   31.41    2.60
   0   4  11   28.32    2.08
   0   4  12   55.27    3.54
   0  -4 -12   61.01    6.82
   0   4  13  129.96    5.58
   0  -4 -13  144.07   11.00
   0   4  14    0.91    0.66
   0   4  15    8.78    1.73
   0  -4 -16    1.42    0.80
   0   4  16    0.54    0.83
   0  -4 -17   10.84    1.54
   0   4  17    9.85    1.40
   0  -4 -18    6.53    1.05
   0   4  18    4.33    0.86
   0  -4 -19   -0.60    0.44
   0   5 -17    3.06    0.64
   0   5 -16    0.44    0.52
   0   5 -16    0.65    0.49
   0   5 -15   -0.24    0.48
   0   5 -14    2.54    0.79
   0   5 -13   44.83    2.81
   0   5 -12  140.08    4.92
   0   5 -11   39.55    2.62
   0   5 -10   47.04    2.83
   0   5 -10   43.27    2.66
   0   5  -9   82.52    3.60
   0   5  -9   78.96    3.42
   0   5  -8    0.29    0.51
   0   5  -8    0.56    0.49
   0   5  -7    1.46    0.60
   0   5  -6    1.33    0.79
   0   5  -5    6.48    1.69
   0   5  -5    5.07    1.38
   0   5  -4  168.03    8.22
   0   5  -4  171.57    8.45
   0   5  -3   14.94    2.27
   0   5  -3   14.27    2.46
   0   5  -2    9.34    2.25
   0   5  -2    7.83    1.77
   0   5  -1    0.84    1.05
   0   5  -1    0.61    0.97
   0   5   0   31.65    3.36
   0   5   0   33.10    3.79
   0   5   1    2.35    1.15
   0   5   2    0.07    0.67
   0   5   3  350.41   11.79
   0   5   4   96.57    6.35
   0   5   5  101.87    6.91
   0   5   6  335.17   13.29
   0   5   7   -0.78    0.75
   0   5   8    4.69    1.88
   0   5   9   14.93    3.46
   0   5   9   14.82    1.58
   0  -5 -10   -0.56    1.03
   0   5  10   -0.02    0.42
   0   5  10   -0.14    0.51
   0  -5 -11    0.57    0.99
   0   5  11   -0.05    0.53
   0   5  11    1.23    0.73
   0   5  12   59.19    3.87
   0  -5 -12   75.70    7.85
   0   5  13   14.92    2.01
   0  -5 -14    0.80    0.61
   0   5  14    0.90    0.92
   0  -5 -15   30.78    2.55
   0   5  15   21.78    2.50
   0   5  16   -0.31    0.61
   0  -5 -16    0.79    0.51
   0  -5 -17   -0.06    0.37
   0   5  17   -0.35    0.64
   0   5  18    4.50    0.84
   0  -5 -18    4.50    0.85
   0  -5 -19    0.52    0.33
   0   6 -16   -0.23    0.34
   0   6 -16    0.23    0.32
   0   6 -15    0.18    0.42
   0   6 -15    0.84    0.49
   0   6 -14    3.81    0.84
   0   6 -14    3.98    0.95
   0   6 -13    9.84    1.28
   0   6 -12    7.47    1.15
   0   6 -11   69.68    3.42
   0   6 -10   34.97    2.39
   0   6  -9    1.23    0.71
   0   6  -9    1.10    0.59
   0   6  -8    3.50    0.87
   0   6  -8    3.38    0.78
   0   6  -7   22.01    2.00
   0   6  -6    7.31    1.13
   0   6  -6    5.23    0.94
   0   6  -5    7.15    1.12
   0   6  -5    7.98    1.23
   0   6  -4   13.22    2.63
   0   6  -3   86.83    6.34
   0   6  -3   90.15    6.77
   0   6  -2   60.21    5.57
   0   6  -2   69.31    5.58
   0   6  -1    8.95    2.03
   0   6   0  271.74   11.02
   0   6   1    2.19    1.30
   0   6   2  207.62    9.97
   0   6   3    7.27    1.99
   0   6   4   22.27    3.39
   0   6   5   36.25    4.51
   0   6   6   28.40    4.29
   0   6   7    4.95    1.96
   0   6   7    3.80    0.82
   0   6   7    4.17    0.84
   0   6   8    3.60    2.07
   0   6   8    1.84    0.74
   0   6   9   31.45    5.22
   0   6   9   35.00    2.56
   0  -6 -10   11.46    3.08
   0   6  10    9.28    1.47
   0  -6 -11   38.58    5.66
   0  -6 -12    2.20    0.70
   0   6  13   12.39    1.77
   0  -6 -13   10.50    1.48
   0   6  13    8.82    1.48
   0  -6 -14    2.95    0.85
   0   6  14    2.09    0.90
   0   6  14    0.17    0.64
   0  -6 -15   14.78    1.66
   0   6  15   15.20    1.85
   0  -6 -16    0.02    0.34
   0   6  16   -0.53    0.61
   0   6  17   17.03    1.69
   0  -6 -17   15.20    1.42
   0   6  18    1.20    0.46
   0  -6 -18    0.86    0.38
   0   6  18    0.29    0.40
   0   7 -15    8.76    0.95
   0   7 -14   16.39    1.29
   0   7 -14   16.04    1.53
   0   7 -13   -0.30    0.37
   0   7 -13   -0.23    0.45
   0   7 -12    1.59    0.60
   0   7 -12    0.81    0.70
   0   7 -11   26.36    1.98
   0   7 -11   28.15    2.59
   0   7 -10    1.75    0.70
   0   7 -10    1.63    0.81
   0   7  -9   37.77    3.14
   0   7  -8   21.55    2.10
   0   7  -8   19.81    2.34
   0   7  -7   98.15    4.29
   0   7  -7   97.23    4.85
   0   7  -6   18.70    1.87
   0   7  -6   21.83    2.38
   0   7  -5    9.90    1.40
   0   7  -5    7.98    1.19
   0   7  -5   13.46    1.86
   0   7  -5    9.43    1.55
   0   7  -4   10.73    1.37
   0   7  -4    9.67    1.36
   0   7  -4   11.41    1.46
   0   7  -4   11.55    1.63
   0   7  -3   93.88    3.90
   0   7  -3   80.48    3.63
   0   7  -3   83.78    4.17
   0   7  -3   86.34    3.92
   0   7  -2  101.14    3.90
   0   7  -2  100.29    4.00
   0   7  -2   98.02    4.23
   0   7  -2   99.45    4.43
   0   7  -1    9.43    1.15
   0   7  -1    8.78    2.13
   0   7  -1    9.02    1.28
   0   7  -1   11.87    1.50
   0   7  -1    9.23    1.39
   0   7   0    0.08    0.51
   0   7   0    0.76    0.72
   0   7   1   31.11    4.22
   0   7   1   35.57    2.64
   0   7   1   33.20    2.36
   0   7   2   65.88    6.13
   0   7   2   68.22    3.66
   0   7   2   70.75    3.35
   0   7   3    7.41    2.12
   0   7   3    8.07    1.26
   0   7   3    8.02    1.32
   0   7   4    0.00    0.60
   0   7   4   -0.03    0.47
   0   7   4    0.16    0.46
   0   7   4   -0.44    0.50
   0   7   5  192.84    5.67
   0   7   5  176.77   10.83
   0   7   5  208.53    6.76
   0   7   5  185.15    5.25
   0   7   5  198.81    5.56
   0   7   6    9.95    1.39
   0   7   6    9.82    2.78
   0   7   6   12.11    1.74
   0   7   6    9.88    1.44
   0   7   7    3.20    1.72
   0   7   7    2.82    0.87
   0   7   7    0.84    0.61
   0   7   7    2.58    0.88
   0   7   8   51.71    6.80
   0   7   8   53.65    3.36
   0   7   8   57.13    3.29
   0   7   9   -0.93    1.37
   0   7   9   -0.25    0.68
   0   7   9    0.34    0.81
   0  -7 -10    8.32    3.70
   0   7  10    3.30    1.00
   0   7  11    5.00    1.25
   0   7  12    2.20    0.99
   0   7  13   79.98    4.30
   0   7  14   48.04    3.29
   0   7  15   -0.42    0.74
   0   7  16   14.21    1.60
   0   7  16   10.61    1.45
   0   7  17    0.83    0.52
   0   7  17   -0.02    0.38
   0   7  18    3.28    0.62
   0   8 -14    8.34    0.90
   0   8 -13    1.81    0.61
   0   8 -12   10.11    1.32
   0   8 -11    7.57    1.30
   0   8 -10    0.09    0.66
   0   8  -9   16.09    2.09
   0   8  -8   21.89    2.40
   0   8  -7    6.63    1.16
   0   8  -7    7.56    1.55
   0   8  -6   45.09    3.02
   0   8  -6   34.78    2.52
   0   8  -6   39.88    3.28
   0   8  -5   30.98    2.51
   0   8  -5   23.29    2.14
   0   8  -5   26.15    2.63
   0   8  -4    0.72    0.64
   0   8  -4    1.89    0.87
   0   8  -4    1.50    0.78
   0   8  -4    2.01    0.94
   0   8  -3   37.12    2.67
   0   8  -3   34.60    2.65
   0   8  -3   35.83    2.72
   0   8  -3   39.84    3.05
   0   8  -2   47.42    2.91
   0   8  -2   47.22    3.08
   0   8  -2   43.68    3.15
   0   8  -2   45.39    3.09
   0   8  -1   20.97    1.90
   0   8  -1   22.41    2.14
   0   8  -1   23.96    2.23
   0   8  -1   19.32    1.99
   0   8  -1   21.57    2.18
   0   8   0    9.93    1.35
   0   8   0    9.21    1.33
   0   8   0   10.02    1.43
   0   8   0    8.81    1.44
   0   8   1   90.40    3.66
   0   8   1   97.35    4.20
   0   8   1   94.83    4.50
   0   8   1   93.44    4.28
   0   8   2   13.31    2.86
   0   8   2   10.69    1.46
   0   8   2    9.27    1.42
   0   8   2   11.05    1.41
   0   8   3   45.57    2.73
   0   8   3   47.77    5.57
   0   8   3   53.20    3.54
   0   8   3   45.03    3.15
   0   8   3   53.45    3.11
   0   8   3   57.63    3.16
   0   8   4   -0.46    0.69
   0   8   4    0.03    0.75
   0   8   4   -0.10    0.57
   0   8   4    0.12    0.46
   0   8   4    0.36    0.74
   0   8   5    3.17    0.84
   0   8   5    1.25    1.12
   0   8   5    3.13    0.84
   0   8   5    2.98    0.98
   0   8   6    4.71    1.10
   0   8   6    3.98    1.55
   0   8   6    3.65    0.84
   0   8   6    3.73    1.02
   0   8   7    3.44    1.95
   0   8   7    2.27    0.80
   0   8   7    0.84    0.68
   0   8   8    7.40    2.73
   0   8   8    5.88    1.17
   0   8   8    6.94    1.39
   0   8   9    0.42    0.76
   0   8   9    0.74    0.79
   0   8  10    3.14    1.07
   0   8  10    3.60    1.15
   0   8  11   14.52    1.94
   0   8  11   14.75    2.01
   0   8  12   26.97    2.52
   0   8  12   23.77    2.60
   0   8  13   48.55    3.22
   0   8  13   46.47    3.43
   0   8  14    4.46    1.08
   0   8  14    5.24    1.17
   0   8  15    4.83    1.02
   0   8  15    3.32    0.90
   0   8  16    7.13    1.05
   0   8  16    5.02    0.86
   0   8  17    2.64    0.55
   0   8  17    1.59    0.50
   0   9 -12    4.82    0.78
   0   9 -11    4.65    0.87
   0   9 -10   38.77    2.66
   0   9  -9    4.37    1.05
   0   9  -8   21.24    2.24
   0   9  -7    1.27    0.81
   0   9  -6   12.05    1.50
   0   9  -6   14.15    1.99
   0   9  -5    9.02    1.49
   0   9  -5    9.21    1.58
   0   9  -4    0.11    0.64
   0   9  -4    0.77    0.84
   0   9  -3    2.14    0.97
   0   9  -3    3.12    1.12
   0   9  -3    2.48    1.01
   0   9  -2    0.70    0.69
   0   9  -2   -0.49    0.80
   0   9  -2    1.30    0.71
   0   9  -1   60.84    3.57
   0   9  -1   62.43    3.74
   0   9  -1   59.82    3.66
   0   9   0    2.90    0.86
   0   9   0    2.06    0.63
   0   9   0    1.92    0.72
   0   9   1    2.43    1.08
   0   9   1    4.22    1.26
   0   9   1    3.89    1.11
   0   9   2  135.82    5.49
   0   9   2  143.43    5.36
   0   9   2  134.86    5.14
   0   9   3   -0.20    0.56
   0   9   3   -0.22    0.70
   0   9   3    0.28    0.40
   0   9   4    7.44    1.20
   0   9   4    4.82    0.92
   0   9   4    7.98    1.33
   0   9   4    7.76    1.21
   0   9   5  104.90    4.39
   0   9   5  103.76    5.10
   0   9   5  104.14    4.37
   0   9   6    0.51    0.48
   0   9   6    1.13    0.57
   0   9   6    1.30    1.07
   0   9   7    3.93    0.93
   0   9   7    4.99    1.41
   0   9   8    0.45    0.60
   0   9   8    1.19    1.04
   0   9   9   10.92    1.57
   0   9   9    9.58    1.66
   0   9  10    2.32    0.89
   0   9  10    1.42    1.01
   0   9  11   22.49    2.18
   0   9  11   20.71    2.27
   0   9  12   17.11    1.85
   0   9  12   18.50    2.07
   0   9  13    2.78    0.92
   0   9  13    2.20    0.79
   0   9  14   45.37    2.60
   0   9  14   39.07    2.61
   0   9  15   35.85    2.09
   0   9  15   30.30    2.06
   0   9  16    0.60    0.38
   0  10 -10    0.89    0.44
   0  10  -9    2.92    0.66
   0  10  -8    4.20    0.91
   0  10  -7   12.39    1.52
   0  10  -6    5.52    1.09
   0  10  -5    3.22    0.89
   0  10  -5    2.38    0.64
   0  10  -4    0.37    0.65
   0  10  -4   -0.95    0.81
   0  10  -3    1.01    0.79
   0  10  -3   -0.81    0.80
   0  10  -2    6.17    1.25
   0  10  -2    4.71    1.07
   0  10  -2    8.10    1.47
   0  10  -1   -0.54    0.79
   0  10  -1   -1.05    0.82
   0  10  -1   -0.61    0.68
   0  10   0    2.53    1.26
   0  10   0    0.91    0.69
   0  10   0   -0.44    0.94
   0  10   1  169.33    5.79
   0  10   1  164.93    6.04
   0  10   1  162.63    5.56
   0  10   2   28.33    2.48
   0  10   2   24.24    2.24
   0  10   2   24.82    2.19
   0  10   3    0.18    0.59
   0  10   3   -0.59    0.74
   0  10   4    3.60    0.83
   0  10   4    4.34    1.01
   0  10   5   16.34    1.70
   0  10   5   18.72    2.04
   0  10   5   18.54    1.82
   0  10   6   -0.24    0.51
   0  10   6    1.27    0.69
   0  10   6    0.19    0.49
   0  10   7    3.06    0.78
   0  10   7    3.04    0.84
   0  10   8    0.38    0.45
   0  10   8    0.37    0.69
   0  10   8   -0.39    0.65
   0  10   9    7.18    1.13
   0  10   9    5.52    1.04
   0  10   9    7.57    1.48
   0  10  10    2.88    0.76
   0  10  10    0.95    0.52
   0  10  10    2.86    0.85
   0  10  11    8.13    1.18
   0  10  11    5.71    0.97
   0  10  11    9.83    1.48
   0  10  12   -0.27    0.52
   0  10  12   -1.23    0.65
   0  10  12    0.19    0.57
   0  10  13   17.50    1.48
   0  10  13   17.42    1.61
   0  10  14    4.58    0.73
   0  11  -8    9.74    0.96
   0  11  -7    1.64    0.50
   0  11  -6   17.16    1.49
   0  11  -5    3.45    0.78
   0  11  -4    4.79    0.85
   0  11  -4    3.81    0.82
   0  11  -3    5.65    1.01
   0  11  -3    5.78    0.99
   0  11  -2   11.71    1.43
   0  11  -2   10.25    1.34
   0  11  -1    1.15    0.78
   0  11  -1    1.17    0.64
   0  11   0   21.34    1.88
   0  11   0   20.44    1.79
   0  11   0   20.23    1.92
   0  11   1    0.21    0.65
   0  11   1    1.47    0.64
   0  11   2   -0.10    0.51
   0  11   2   -1.35    0.93
   0  11   2   -2.40    0.85
   0  11   3    4.56    0.96
   0  11   3    2.20    0.63
   0  11   4    0.31    0.45
   0  11   4   -0.48    0.83
   0  11   5    0.31    0.47
   0  11   5    1.92    0.74
   0  11   6   20.06    1.80
   0  11   6   17.94    1.51
   0  11   7    1.72    0.60
   0  11   8    2.35    0.63
   0  11   8    2.98    0.73
   0  11   9    3.92    0.76
   0  11   9    3.83    0.79
   0  11  10    0.83    0.45
   0  11  10    0.22    0.33
   0  11  11    6.49    0.86
   0  12  -3    2.52    0.50
   0  12  -2    0.63    0.40
   0  12  -1    7.54    0.96
   0  12  -1    2.55    0.37
   0  12   0    9.81    1.09
   0  12   0    4.99    0.61
   0  12   1    0.60    0.53
   0  12   1    4.13    0.94
   0  12   2    1.15    0.53
   0  12   2    2.28    0.78
   0  12   3    1.01    0.56
   0  12   3    0.98    0.57
   0  12   4    4.44    0.75
   0  12   4    2.77    0.55
   0  12   5    0.16    0.34
   0  12   5   -0.51    0.55
   0  12   6   -0.62    0.58
   0  12   7    2.12    0.47
   0  12   8    2.12    0.44
   0  12   9    1.76    0.32
  -1  12   8    0.66    0.32
  -1  12   7    7.98    0.91
  -1  12   6    0.00    0.44
  -1  12   5   10.57    1.09
  -1  12   4    1.98    0.53
  -1  12   3   17.30    1.46
  -1  12   2    7.93    0.91
  -1  12   2   10.92    1.22
  -1  12   1   25.75    1.60
  -1  12   1   38.02    2.17
  -1  12   0   24.07    1.55
  -1  12  -1    7.65    0.81
  -1  12  -2   21.87    1.45
  -1  12  -3    7.09    0.77
  -1  12  -4   26.94    1.49
  -1  11  11    0.10    0.26
  -1  11  10    0.62    0.37
  -1  11   9   11.28    1.31
  -1  11   8   14.74    1.55
  -1  11   7   17.34    1.75
  -1  11   6    3.31    0.86
  -1  11   5    3.33    0.95
  -1  11   5    2.81    0.67
  -1  11   5    4.47    0.86
  -1  11   4    5.94    1.16
  -1  11   4    4.06    0.85
  -1  11   4    4.73    0.87
  -1  11   4    2.84    0.68
  -1  11   3   12.02    1.37
  -1  11   3   11.38    1.37
  -1  11   3    9.23    1.17
  -1  11   2   13.29    1.47
  -1  11   2    8.81    1.13
  -1  11   2   13.21    1.54
  -1  11   1    0.77    0.72
  -1  11   1   -1.36    0.82
  -1  11   1   -0.05    0.65
  -1  11   0   28.37    2.10
  -1  11   0   25.09    2.08
  -1  11   0   28.43    2.24
  -1  11  -1   11.83    1.48
  -1  11  -1   10.26    1.41
  -1  11  -2    8.02    1.22
  -1  11  -2    7.44    1.18
  -1  11  -3   14.46    1.57
  -1  11  -4    2.15    0.74
  -1  11  -5    1.69    0.59
  -1  11  -6    5.91    0.92
  -1  11  -7    8.79    1.00
  -1  11  -8   -0.04    0.29
  -1  10  13    6.87    0.88
  -1  10  13    4.80    0.82
  -1  10  12    1.17    0.46
  -1  10  12    0.14    0.58
  -1  10  11    6.13    0.96
  -1  10  10    3.01    0.74
  -1  10  10    2.19    0.46
  -1  10   9   -0.09    0.52
  -1  10   9   -1.10    0.89
  -1  10   8   72.59    3.33
  -1  10   8   78.41    4.27
  -1  10   7   19.72    2.16
  -1  10   6    0.78    0.53
  -1  10   6    0.93    0.59
  -1  10   5    5.30    1.20
  -1  10   5    5.62    1.04
  -1  10   5    7.25    1.20
  -1  10   4   18.61    1.79
  -1  10   4   15.66    1.96
  -1  10   4   15.85    1.69
  -1  10   3   28.24    2.65
  -1  10   3   29.15    2.30
  -1  10   3   24.79    2.05
  -1  10   2   13.06    1.64
  -1  10   2   13.87    1.97
  -1  10   2   11.33    1.65
  -1  10   2   10.97    1.53
  -1  10   1    2.85    0.92
  -1  10   1    0.64    0.87
  -1  10   1    3.19    1.00
  -1  10   0   12.27    1.56
  -1  10   0   11.26    1.61
  -1  10   0   12.35    1.75
  -1  10  -1    2.90    1.05
  -1  10  -1    2.09    0.96
  -1  10  -1    2.39    0.87
  -1  10  -2   52.35    3.11
  -1  10  -2   55.74    3.46
  -1  10  -2   48.11    3.23
  -1  10  -3    6.35    1.32
  -1  10  -3    3.83    1.03
  -1  10  -4   31.43    2.37
  -1  10  -4   26.91    2.49
  -1  10  -5    3.01    0.94
  -1  10  -6   23.08    2.12
  -1  10  -7    7.69    1.23
  -1  10  -8    1.16    0.52
  -1  10  -9    0.03    0.38
  -1  10 -10    0.12    0.32
  -1   9  15    4.63    0.78
  -1   9  15    4.00    0.72
  -1   9  14    0.23    0.43
  -1   9  14    1.05    0.65
  -1   9  13   35.23    2.39
  -1   9  13   33.93    2.47
  -1   9  12    0.00    0.60
  -1   9  12   -0.23    0.63
  -1   9  11    7.78    1.27
  -1   9  11    8.34    1.46
  -1   9  10   24.73    2.24
  -1   9  10   27.63    2.60
  -1   9   9   16.25    1.85
  -1   9   9   16.30    2.12
  -1   9   8    2.91    0.89
  -1   9   8    3.31    1.09
  -1   9   7    8.89    1.35
  -1   9   7   13.94    1.61
  -1   9   7   11.80    1.75
  -1   9   6   46.99    2.91
  -1   9   6   48.52    2.82
  -1   9   6   51.10    3.65
  -1   9   6   53.92    3.05
  -1   9   5   -0.53    1.13
  -1   9   5   -0.22    0.67
  -1   9   4    0.18    0.54
  -1   9   4   -0.75    0.96
  -1   9   4   -1.42    1.12
  -1   9   3   63.00    3.42
  -1   9   3   57.14    3.84
  -1   9   3   59.45    3.48
  -1   9   2   93.20    4.17
  -1   9   2   98.24    4.92
  -1   9   2   93.11    4.35
  -1   9   1    3.16    1.28
  -1   9   1    5.17    1.43
  -1   9   1    2.74    0.96
  -1   9   0  633.76   11.16
  -1   9   0  601.69   11.92
  -1   9   0  625.50   11.99
  -1   9   0  620.80   11.67
  -1   9  -1    9.49    1.65
  -1   9  -1    7.62    1.55
  -1   9  -1    6.43    1.14
  -1   9  -2   36.50    2.71
  -1   9  -2   29.52    2.61
  -1   9  -2   31.46    2.64
  -1   9  -3    0.82    0.81
  -1   9  -3   -0.53    1.05
  -1   9  -3    2.01    1.06
  -1   9  -4    8.13    1.40
  -1   9  -4   10.12    1.74
  -1   9  -5    2.26    0.84
  -1   9  -5    3.33    1.11
  -1   9  -6   -0.64    0.83
  -1   9  -7    0.59    0.62
  -1   9  -8   21.52    2.19
  -1   9  -9   21.80    2.11
  -1   9 -10    0.78    0.39
  -1   9 -10    1.09    0.54
  -1   9 -11    0.21    0.43
  -1   9 -11   -0.08    0.24
  -1   9 -12    0.25    0.34
  -1   8  17    0.02    0.31
  -1   8  16    0.38    0.42
  -1   8  16    0.68    0.42
  -1   8  15    0.36    0.59
  -1   8  15    0.25    0.51
  -1   8  14   13.91    1.69
  -1   8  14    9.29    1.37
  -1   8  13   16.62    1.88
  -1   8  13   13.38    1.76
  -1   8  12   31.63    2.64
  -1   8  12   27.80    2.62
  -1   8  11    0.00    0.72
  -1   8  11    0.61    0.62
  -1   8  10    0.00    0.85
  -1   8  10    0.09    0.66
  -1   8  10    0.84    0.85
  -1   8   9   19.78    2.11
  -1   8   9   19.53    2.29
  -1   8   9   22.89    2.36
   1  -8  -8    7.23    2.32
  -1   8   8    7.96    1.33
  -1   8   8    8.37    1.45
  -1   8   8    7.23    1.40
  -1   8   7    0.83    0.80
   1  -8  -7    0.46    0.88
  -1   8   7    0.23    0.47
  -1   8   7   -0.23    0.75
  -1   8   7    0.86    0.79
  -1   8   7    1.34    0.79
  -1   8   6   14.91    1.70
  -1   8   6   14.96    3.37
  -1   8   6   17.35    2.17
  -1   8   6   15.40    1.90
  -1   8   6   14.48    1.61
  -1   8   5    4.93    1.04
  -1   8   5    4.31    0.95
  -1   8   5    7.19    1.84
  -1   8   5    3.41    0.70
  -1   8   5    4.84    1.10
  -1   8   4    3.38    0.90
  -1   8   4    4.94    1.06
  -1   8   4    3.46    1.07
  -1   8   4    4.23    0.99
  -1   8   3    1.83    0.90
  -1   8   3    1.02    0.65
  -1   8   3    0.90    0.67
  -1   8   3    1.62    0.73
  -1   8   2    8.43    1.28
  -1   8   2    5.95    1.06
  -1   8   2    8.54    1.33
  -1   8   1    6.38    1.17
  -1   8   1    7.25    1.28
  -1   8   1    7.38    1.27
  -1   8   0   46.77    2.93
  -1   8   0   48.80    3.28
  -1   8   0   49.13    3.23
  -1   8  -1  125.64    5.22
  -1   8  -1  121.62    4.82
  -1   8  -1  123.12    5.06
  -1   8  -1  117.46    5.08
  -1   8  -2    5.15    1.17
  -1   8  -2    3.57    0.92
  -1   8  -2    5.25    1.25
  -1   8  -3   14.00    1.60
  -1   8  -3   14.15    1.87
  -1   8  -3   13.81    1.75
  -1   8  -4   18.34    1.93
  -1   8  -4   22.26    2.37
  -1   8  -4   22.06    2.27
  -1   8  -5  219.91    6.52
  -1   8  -5  246.97    7.75
  -1   8  -6    0.43    0.61
  -1   8  -6    0.66    0.71
  -1   8  -7    0.38    0.62
  -1   8  -8   42.95    3.20
  -1   8  -9   22.83    2.32
  -1   8 -10    0.07    0.53
  -1   8 -11    0.35    0.49
  -1   8 -12    5.83    1.05
  -1   8 -13    6.52    0.94
  -1   7  17    0.00    0.41
  -1   7  17   -0.53    0.37
  -1   7  16    1.75    0.70
  -1   7  16    0.97    0.44
  -1   7  15    1.49    0.75
  -1   7  15    0.00    0.62
  -1   7  14    0.02    0.79
  -1   7  14   -0.02    0.54
  -1   7  13   -0.52    0.88
  -1   7  13    0.21    0.61
  -1   7  12    3.63    1.13
  -1   7  11   -0.55    0.82
  -1   7  11   -0.19    0.75
   1  -7 -10   44.10    6.01
  -1   7  10   42.69    3.16
  -1   7  10   41.43    3.00
   1  -7  -9    2.89    1.57
  -1   7   9    4.46    1.12
  -1   7   9    2.24    0.91
  -1   7   9    3.37    0.97
   1  -7  -8    0.35    0.96
  -1   7   8    0.89    0.49
  -1   7   8    0.39    0.70
  -1   7   8   -0.19    0.76
  -1   7   7    4.86    2.17
  -1   7   7    4.93    1.00
  -1   7   7    4.59    1.11
  -1   7   7    6.38    1.11
  -1   7   7    6.11    1.27
  -1   7   7    6.87    1.14
  -1   7   6   92.29    4.03
  -1   7   6   90.09    8.05
  -1   7   6   95.33    4.74
  -1   7   6   95.91    3.88
  -1   7   6   98.26    3.78
  -1   7   6   97.13    4.15
  -1   7   5   42.37    2.61
  -1   7   5   44.34    5.44
  -1   7   5   53.24    3.40
  -1   7   5   44.56    2.60
  -1   7   5   46.38    2.81
  -1   7   4  150.13    9.50
  -1   7   4  173.70    6.05
  -1   7   4  144.44    4.62
  -1   7   4  164.29    5.14
  -1   7   4  168.97    5.06
  -1   7   3    0.07    0.70
  -1   7   3    0.55    0.47
  -1   7   3    0.29    0.47
  -1   7   3   -0.25    0.38
  -1   7   3    0.43    0.50
  -1   7   2   16.72    2.83
  -1   7   2   20.43    1.79
  -1   7   2   20.67    2.05
  -1   7   2   19.15    1.77
  -1   7   1  148.50    5.57
  -1   7   1  151.72    4.90
  -1   7   1  152.22    5.17
  -1   7   0    3.61    0.92
  -1   7   0    4.17    0.95
  -1   7   0    3.89    1.02
  -1   7  -1   55.42    6.33
  -1   7  -1   59.53    3.16
  -1   7  -1   61.00    3.46
  -1   7  -1   59.09    3.45
  -1   7  -2  166.89    5.06
  -1   7  -2  172.25    5.29
  -1   7  -2  183.08    5.95
  -1   7  -2  175.87    5.88
  -1   7  -2  170.03    5.59
  -1   7  -3   44.84    2.73
  -1   7  -3   38.93    5.26
  -1   7  -3   41.67    2.75
  -1   7  -3   46.05    2.92
  -1   7  -3   45.87    3.16
  -1   7  -4    8.54    1.27
  -1   7  -4    5.02    1.85
  -1   7  -4    7.84    1.28
  -1   7  -4    8.25    1.36
  -1   7  -4    9.19    1.58
  -1   7  -5    3.33    0.92
  -1   7  -5    4.56    1.18
  -1   7  -6    3.70    0.88
  -1   7  -6    5.22    1.24
  -1   7  -7    0.01    0.48
  -1   7  -7   -0.34    0.78
  -1   7  -8    5.03    1.32
  -1   7  -9    0.76    0.58
  -1   7  -9    0.42    0.65
  -1   7 -10   -0.21    0.45
  -1   7 -10    0.34    0.63
  -1   7 -11   60.14    2.98
  -1   7 -11   63.07    3.83
  -1   7 -12   23.10    1.81
  -1   7 -12   28.04    2.38
  -1   7 -13    0.44    0.42
  -1   7 -13   -0.02    0.41
  -1   7 -14    3.53    0.64
  -1   7 -14    4.19    0.75
  -1   7 -15    3.61    0.57
  -1   6  18   -0.21    0.40
   1  -6 -17    1.91    0.57
  -1   6  17    2.29    0.75
  -1   6  17    1.91    0.63
  -1   6  16   10.30    1.46
   1  -6 -16    9.49    1.18
  -1   6  15   18.66    2.07
   1  -6 -15   17.08    1.68
  -1   6  15   12.72    1.77
   1  -6 -14   32.38    2.39
  -1   6  14   30.84    2.72
  -1   6  13  125.83    5.33
  -1   6  12  177.62    5.89
   1  -6 -11    0.48    0.75
  -1   6  11   -0.23    0.67
   1  -6 -10   76.16    7.80
  -1   6  10   80.51    3.99
   1  -6  -9    0.46    0.81
  -1   6   9    1.24    0.75
   1  -6  -8   36.03    4.96
  -1   6   8   38.10    2.60
  -1   6   8   38.33    2.36
  -1   6   7   23.34    4.06
  -1   6   7   22.86    1.87
  -1   6   7   22.36    1.95
  -1   6   6   12.91    2.94
  -1   6   5   77.86    6.64
  -1   6   4   80.66    6.47
  -1   6   3   37.73    4.17
  -1   6   2   85.44    5.87
  -1   6   1   50.52    4.31
  -1   6   1   61.63    6.12
  -1   6   0    1.95    1.22
  -1   6   0    2.47    1.04
  -1   6  -1   44.01    5.13
  -1   6  -2   13.13    2.94
  -1   6  -3    4.48    1.82
  -1   6  -4    0.40    0.64
  -1   6  -4    1.48    0.61
  -1   6  -4    0.36    0.38
  -1   6  -4    0.78    0.56
  -1   6  -5   40.42    2.51
  -1   6  -5   36.46    4.79
  -1   6  -5   31.57    4.70
  -1   6  -5   34.94    2.25
  -1   6  -5   40.26    2.63
  -1   6  -5   34.37    2.71
  -1   6  -6   34.83    2.45
  -1   6  -6   29.87    4.41
  -1   6  -6   26.06    2.08
  -1   6  -6   29.59    2.60
  -1   6  -7    5.47    0.95
  -1   6  -7    4.39    0.94
  -1   6  -8    0.63    0.45
  -1   6  -9    1.12    0.54
  -1   6 -10   94.89    3.99
  -1   6 -10   97.72    4.88
  -1   6 -11    5.52    1.18
  -1   6 -11    4.88    1.32
  -1   6 -12   -0.04    0.55
  -1   6 -12   -0.08    0.57
  -1   6 -13   12.97    1.51
  -1   6 -13   13.61    1.74
  -1   6 -14    0.36    0.47
  -1   6 -14    0.74    0.50
  -1   6 -15    4.11    0.82
  -1   6 -15    2.57    0.65
  -1   6 -16    1.72    0.50
   1  -5 -18    3.65    0.69
  -1   5  18    3.50    0.78
  -1   5  17    6.22    1.11
   1  -5 -17    4.80    0.95
   1  -5 -16    2.74    0.85
  -1   5  16    2.24    0.95
  -1   5  15    1.06    0.72
  -1   5  14    0.83    0.59
  -1   5  13   12.61    1.79
   1  -5 -12    2.71    1.89
  -1   5  12    2.65    0.93
  -1   5  12    3.90    0.97
   1  -5 -11    9.62    2.86
  -1   5  11   11.77    1.64
  -1   5  11   11.94    1.60
   1  -5 -10   -1.43    1.60
  -1   5  10   -0.02    0.45
  -1   5  10   -0.12    0.48
   1  -5  -9    1.66    1.05
  -1   5   9    2.12    0.73
   1  -5  -8  148.53    9.70
  -1   5   7   57.30    5.95
  -1   5   6   15.04    2.94
  -1   5   5  209.88   10.06
  -1   5   4   68.66    5.42
  -1   5   3  210.00    8.84
  -1   5   2   51.11    5.04
  -1   5   2   47.26    3.93
  -1   5   1   10.74    2.54
  -1   5   1    8.43    1.65
  -1   5   0  116.50    7.39
  -1   5   0  112.54    5.78
  -1   5  -1  254.03    8.40
  -1   5  -1  242.18    9.48
  -1   5  -2    5.77    1.86
  -1   5  -2    6.68    1.35
  -1   5  -2    5.84    1.57
  -1   5  -3    2.97    1.43
  -1   5  -3    3.49    1.53
  -1   5  -4  117.04    7.75
  -1   5  -4  141.53    8.51
  -1   5  -5   96.19    7.27
  -1   5  -5   97.29    7.45
  -1   5  -6   58.90    5.74
  -1   5  -6   55.95    5.96
  -1   5  -7    0.67    0.57
  -1   5  -7   -0.13    1.16
  -1   5  -8   18.48    1.71
  -1   5  -8   16.69    3.79
  -1   5  -8   16.12    1.56
  -1   5  -9   35.59    5.68
  -1   5  -9   37.84    2.44
  -1   5 -10   83.64    8.90
  -1   5 -10   87.53    3.81
  -1   5 -11   -0.37    0.64
  -1   5 -12   -0.29    0.73
  -1   5 -13  151.29    5.26
  -1   5 -14   11.58    1.52
  -1   5 -14    9.75    1.46
  -1   5 -15   10.06    1.29
  -1   5 -15   16.81    1.57
  -1   5 -16   -0.44    0.52
  -1   5 -17   13.47    1.16
  -1   4  19    0.24    0.29
   1  -4 -19   -0.22    0.29
   1  -4 -18    0.29    0.45
  -1   4  18   -0.20    0.48
   1  -4 -17    1.24    0.65
  -1   4  17    0.39    0.60
  -1   4  16   24.22    2.70
  -1   4  15   14.72    2.08
  -1   4  14   -0.38    0.87
   1  -4 -13  122.95   10.43
  -1   4  13  122.96    5.29
   1  -4 -12  206.38   12.95
  -1   4  12  200.49    6.60
  -1   4  12  177.41    5.33
   1  -4 -11   11.81    3.08
  -1   4  11   12.39    1.62
  -1   4  11   13.10    1.46
   1  -4 -10    2.81    1.71
  -1   4  10    4.17    0.94
  -1   4  10    3.54    0.78
   1  -4  -9    9.02    2.42
   1  -4  -8   21.27    3.38
  -1   4   7    8.64    2.32
  -1   4   6   -0.90    0.96
  -1   4   5    7.73    1.93
  -1   4   4   80.73    5.40
  -1   4   3   16.34    2.29
  -1   4   2   38.12    3.11
  -1   4   2   39.58    3.79
  -1   4   1   45.66    3.25
  -1   4   1   47.62    4.39
  -1   4   0   24.84    2.44
  -1   4   0   26.47    3.33
  -1   4   0   24.10    2.37
  -1   4  -1    1.44    0.71
  -1   4  -1    0.84    0.42
  -1   4  -1    2.28    1.11
  -1   4  -2  760.96   15.52
  -1   4  -2  794.25   12.66
  -1   4  -3   17.34    1.88
  -1   4  -3   17.96    2.61
  -1   4  -4  255.18   10.36
  -1   4  -4  258.50    7.65
  -1   4  -5  141.23    8.27
  -1   4  -6  134.40    8.55
  -1   4  -7    0.33    0.87
  -1   4  -8  173.69   10.79
  -1   4  -9   10.08    1.25
  -1   4  -9   10.10    2.99
  -1   4 -10   20.23    1.79
  -1   4 -10   17.92    3.83
  -1   4 -11    0.14    0.56
  -1   4 -11    1.32    1.74
  -1   4 -12   95.92    4.25
  -1   4 -12   93.32    9.44
  -1   4 -13   66.13    3.53
  -1   4 -14    1.50    0.60
  -1   4 -15   -0.45    0.61
  -1   4 -16    3.09    0.82
  -1   4 -17    2.80    0.71
  -1   4 -18    0.15    0.34
   1  -3 -19    0.64    0.46
  -1   3  19    0.64    0.41
   1  -3 -18    6.61    1.11
  -1   3  18    3.65    0.91
  -1   3  17    0.16    0.68
  -1   3  16   -0.49    0.97
  -1   3  15    2.21    0.82
  -1   3  14   13.80    1.93
  -1   3  13  177.98    6.44
   1  -3 -13  180.51   12.26
  -1   3  12    5.45    1.23
   1  -3 -12    5.35    1.94
  -1   3  11   82.36    3.87
   1  -3 -11   81.43    7.50
   1  -3 -10   -0.69    1.08
   1  -3  -9    0.74    0.87
   1  -3  -8   18.51    3.09
   1  -3  -7   10.22    2.14
  -1   3   6  117.01    7.01
  -1   3   5  249.19    9.45
  -1   3   4  478.16   11.93
  -1   3   3  280.92    8.42
  -1   3   2    0.16    0.38
  -1   3   2    0.38    0.54
  -1   3   1   41.05    2.23
  -1   3   1   42.47    3.44
  -1   3   1   40.49    2.59
  -1   3   0   13.66    2.07
  -1   3   0   13.98    1.52
  -1   3   0   13.53    1.63
  -1   3  -1  141.52    5.46
  -1   3  -1  155.38    4.65
  -1   3  -2  253.35    5.87
  -1   3  -2  241.92    7.87
  -1   3  -3  110.71    5.84
  -1   3  -3  106.55    4.04
  -1   3  -4  106.03    6.13
  -1   3  -5   21.31    1.81
  -1   3  -5   23.63    3.16
  -1   3  -6   15.34    2.68
  -1   3  -7   12.46    2.65
  -1   3  -8  324.87   13.72
  -1   3  -9  160.65   10.27
  -1   3 -10   11.54    1.38
  -1   3 -10   11.89    3.09
  -1   3 -11   27.17    2.09
  -1   3 -11   25.69    4.65
  -1   3 -12   30.77    2.35
  -1   3 -12   34.15    5.64
  -1   3 -13  151.10    5.29
  -1   3 -14    7.48    1.21
  -1   3 -15   35.44    2.57
  -1   3 -16    1.35    0.72
  -1   3 -17   16.96    1.61
  -1   3 -18    0.23    0.44
   1  -2 -20    2.40    0.51
   1  -2 -19   35.50    2.13
  -1   2  18    0.36    0.65
  -1   2  17    3.72    1.11
  -1   2  16    6.76    1.36
  -1   2  15   52.07    3.74
  -1   2  14    1.91    0.92
   1  -2 -14    2.47    1.23
  -1   2  13    0.90    0.81
   1  -2 -13   -0.10    0.96
  -1   2  12    4.24    1.12
   1  -2 -12    3.02    1.43
  -1   2  11    1.64    0.89
   1  -2 -11    3.17    1.62
   1  -2 -10   12.54    2.66
   1  -2  -9   71.73    6.11
   1  -2  -8   70.39    5.62
   1  -2  -7    9.28    2.05
   1  -2  -6   31.70    3.32
   1  -2  -5    7.65    1.55
  -1   2   4    4.21    1.25
  -1   2   3  114.20    4.88
  -1   2   2  120.93    4.46
  -1   2   2  120.54    4.88
  -1   2   1  326.84    4.88
  -1   2   1  313.11    6.10
  -1   2   0   85.07    2.64
  -1   2   0   84.68    3.10
  -1   2  -1  329.24    7.19
  -1   2  -1  348.59    4.82
  -1   2  -2  226.16    4.04
  -1   2  -2  228.89    6.72
  -1   2  -3  155.37    3.22
  -1   2  -3  155.29    6.18
  -1   2  -4   78.43    2.87
  -1   2  -4   83.43    4.87
  -1   2  -5 1314.83   14.00
  -1   2  -5 1369.22   21.19
  -1   2  -6  236.52    6.70
  -1   2  -6  222.28    9.21
  -1   2  -7  379.96   12.96
  -1   2  -7  394.15    9.66
  -1   2  -8    0.01    0.91
  -1   2  -8    1.21    0.66
  -1   2  -9   14.82    2.96
  -1   2 -10   16.43    1.52
  -1   2 -10   17.07    3.50
   1  -2  11    4.53    0.98
  -1   2 -11    7.52    1.16
  -1   2 -11    7.76    2.47
   1  -2  12    8.97    1.38
  -1   2 -12   14.34    1.57
  -1   2 -12   14.23    3.37
  -1   2 -13   78.88    3.89
  -1   2 -13   73.67    7.92
  -1   2 -14   32.77    2.61
  -1   2 -15    0.15    0.42
  -1   2 -15   -0.90    0.77
  -1   2 -16    0.85    0.49
  -1   2 -16    0.79    0.62
  -1   2 -17    9.63    1.31
  -1   2 -18    0.54    0.41
  -1   2 -19    1.28    0.45
   1  -1 -19    0.06    0.33
  -1   1  18    0.82    0.63
  -1   1  17    0.34    0.67
   1  -1 -16   11.89    1.33
  -1   1  16   12.99    1.88
  -1   1  15   24.51    2.44
   1  -1 -15   22.94    1.91
   1  -1 -14   31.03    2.26
  -1   1  14   34.69    2.93
   1  -1 -14   31.10    5.36
   1  -1 -13   35.05    2.24
  -1   1  13   40.73    3.03
   1  -1 -13   37.44    5.62
   1  -1 -12   43.06    2.39
  -1   1  12   54.48    3.32
   1  -1 -12   47.83    6.00
  -1   1  11   30.00    2.32
   1  -1 -11   28.21    4.32
   1  -1 -10   53.24    5.54
   1  -1  -9  290.94   11.92
   1  -1  -8    6.63    1.87
   1  -1  -7  204.11    8.63
   1  -1  -6  437.41   11.34
   1  -1  -5  451.30   10.51
   1  -1  -4  338.87    8.26
   1  -1  -3  673.46   10.41
  -1   1   2    2.75    0.63
   1  -1  -2    2.50    0.72
   1  -1  -1   60.10    2.29
   1  -1   0  697.22    5.70
  -1   1   0  687.21    7.43
  -1   1  -1  906.59    9.98
  -1   1  -2  222.47    5.73
  -1   1  -3  127.58    2.80
  -1   1  -3  129.98    4.90
  -1   1  -4  148.01    5.84
  -1   1  -4  144.34    3.88
  -1   1  -5   11.02    1.77
  -1   1  -5   10.89    1.31
  -1   1  -6    0.25    0.68
  -1   1  -6    0.23    0.47
  -1   1  -7   20.56    2.21
  -1   1  -7   20.38    2.84
  -1   1  -8  217.27    7.87
  -1   1  -8  210.34    9.48
  -1   1  -9   24.07    2.85
  -1   1  -9   20.93    3.33
  -1   1 -10   32.99    3.65
  -1   1 -10   29.80    4.06
  -1   1 -11    6.48    0.98
   1  -1  11    5.08    1.07
  -1   1 -11    7.12    2.18
  -1   1 -12    2.70    0.76
   1  -1  12    1.90    0.51
  -1   1 -12    2.21    1.34
  -1   1 -13   53.94    3.09
  -1   1 -13   53.64    6.48
  -1   1 -14   22.53    2.05
   1  -1  14   15.69    2.03
  -1   1 -15    8.15    1.31
  -1   1 -16   11.06    1.57
  -1   1 -16   13.87    1.61
  -1   1 -17   25.99    2.13
  -1   1 -17   31.34    2.26
  -1   1 -18    0.84    0.50
  -1   1 -18    0.53    0.44
  -1   1 -19    0.87    0.38
   1   0 -19   -0.03    0.30
   1   0 -18   -0.03    0.41
   1   0 -17   15.70    1.49
  -1   0  17   12.29    1.76
   1   0 -16   13.07    1.54
  -1   0  16   13.16    1.86
   1   0 -15    1.13    0.74
  -1   0  15    0.89    0.70
   1   0 -14   35.06    2.48
  -1   0  14   33.13    2.84
   1   0 -14   34.79    5.52
  -1   0  13   58.12    3.57
   1   0 -13   51.71    2.78
   1   0 -13   57.87    6.81
  -1   0  12    1.05    0.79
   1   0 -12   -0.05    0.52
   1   0 -12   -0.32    0.89
   1   0 -11    5.16    0.88
  -1   0  11    5.51    1.12
   1   0 -11    6.40    2.14
   1   0 -10   90.43    7.15
   1   0  -9    6.96    2.00
   1   0  -8   76.81    5.65
   1   0  -7  147.33    6.69
   1   0  -7  139.79    7.02
   1   0  -6   87.23    4.70
   1   0  -6   91.23    5.38
   1   0  -5  357.44    8.63
   1   0  -5  394.07    9.94
   1   0  -4   37.48    2.85
   1   0  -3   16.76    1.73
   1   0  -2  116.27    3.95
   1   0  -1 1213.69   10.95
   1   0   0   11.91    0.92
   1   0   1  436.97    4.73
   1   0   2   76.74    2.26
  -1   0  -2   79.98    3.11
   1   0   3  896.84    9.75
  -1   0  -3  933.29   11.74
   1   0   4  418.66    8.03
  -1   0  -4  453.79    9.18
  -1   0  -5  372.89    9.29
  -1   0  -6    0.55    0.62
  -1   0  -6    0.96    0.63
  -1   0  -7    1.04    0.87
  -1   0  -7    2.83    1.11
  -1   0  -8  243.91    8.51
  -1   0  -8  247.19    9.50
  -1   0  -9  156.29    7.45
  -1   0  -9  154.91    8.10
  -1   0 -10   26.05    3.28
  -1   0 -10   22.64    3.38
  -1   0 -11  151.03    9.15
  -1   0 -11  158.67    8.70
   1   0  12   -0.62    0.76
  -1   0 -12    0.11    0.51
  -1   0 -12   -1.31    0.97
   1   0  13    4.69    1.13
  -1   0 -13    4.35    0.92
   1   0  14   22.64    2.58
  -1   0 -14   31.54    2.29
  -1   0 -15    0.68    0.57
   1   0  15   -0.43    0.90
  -1   0 -16   30.73    2.59
  -1   0 -16   30.92    2.31
  -1   0 -17    5.58    1.13
  -1   0 -17    6.15    1.09
  -1   0 -18    0.34    0.38
  -1   0 -18    0.74    0.51
  -1   0 -19   21.20    1.61
   1   1 -19    0.41    0.30
   1   1 -19    0.54    0.36
   1   1 -18    2.65    0.65
   1   1 -18    2.55    0.59
   1   1 -17    2.07    0.64
   1   1 -16    6.96    1.14
  -1  -1  16    5.63    1.23
   1   1 -15   15.14    1.72
  -1  -1  15   12.18    1.88
   1   1 -14   34.55    2.49
  -1  -1  14   31.36    2.79
  -1  -1  13   50.35    3.31
   1   1 -13   59.96    3.07
   1   1 -13   53.16    6.45
  -1  -1  12    4.07    1.01
   1   1 -12    4.45    0.85
   1   1 -12    2.49    1.32
  -1  -1  11    9.33    1.42
   1   1 -11   10.64    1.22
   1   1 -11    7.65    2.32
   1   1 -10   50.08    5.35
   1   1  -9    7.69    1.94
   1   1  -8  135.39    7.61
   1   1  -7  518.66   13.84
   1   1  -7  544.37   14.19
   1   1  -6  174.41    7.45
   1   1  -6  179.54    7.60
   1   1  -5  525.86   11.94
   1   1  -5  530.45   12.01
   1   1  -4   12.45    1.84
   1   1  -4   12.80    1.93
   1   1  -3  238.34    6.80
   1   1  -2   71.24    3.50
   1   1  -1   47.81    2.63
   1   1   0  663.70    8.97
   1   1   1    0.01    0.28
   1   1   2 1143.02   12.10
   1   1   3   48.87    2.79
  -1  -1  -3   43.51    2.45
   1   1   4  154.91    5.35
  -1  -1  -4  145.52    4.91
   1   1   5   92.83    4.79
  -1  -1  -5   94.72    4.30
   1   1   6   91.52    5.06
  -1  -1  -6   90.80    4.60
  -1  -1  -7  280.37    8.73
  -1  -1  -8   30.52    3.25
  -1  -1  -8   32.73    3.29
  -1  -1  -9  125.53    6.85
  -1  -1  -9  128.60    7.04
  -1  -1 -10   22.28    3.13
  -1  -1 -10   20.74    3.06
   1   1  11   -0.84    0.94
  -1  -1 -11   -0.73    1.01
  -1  -1 -11    0.20    0.55
  -1  -1 -12   26.22    1.93
   1   1  12   28.14    2.48
  -1  -1 -12   30.75    4.22
  -1  -1 -13   16.25    1.59
   1   1  13   14.98    1.99
  -1  -1 -13   19.41    3.56
  -1  -1 -14    4.08    0.86
   1   1  14    2.78    0.94
   1   1  15   -1.00    1.00
  -1  -1 -16    2.48    1.02
  -1  -1 -17    0.45    0.67
  -1  -1 -18    5.17    1.06
  -1  -1 -19   23.20    1.79
  -1  -1 -20    1.28    0.40
   1   2 -18    2.77    0.64
   1   2 -17   23.46    1.84
   1   2 -16    0.30    0.55
  -1  -2  15   18.91    2.13
   1   2 -15   30.74    2.39
  -1  -2  14   48.15    3.37
   1   2 -14   68.40    3.47
  -1  -2  13   -0.71    0.64
   1   2 -13    0.41    0.60
   1   2 -12   45.01    2.68
  -1  -2  12   40.61    2.86
   1   2 -12   49.26    6.02
   1   2 -11    3.07    0.71
  -1  -2  11    2.90    0.80
   1   2 -11    3.50    1.75
   1   2 -10   37.42    2.23
   1   2 -10   39.90    4.87
   1   2  -9   -0.67    0.97
   1   2  -8    1.47    0.98
   1   2  -7    2.11    1.00
   1   2  -6    6.55    1.66
   1   2  -5    2.40    1.20
   1   2  -4   10.42    1.76
   1   2  -3    9.72    1.53
   1   2  -3    9.86    0.95
   1   2  -2  110.02    3.15
   1   2  -2  119.91    4.95
   1   2  -1   60.29    3.43
   1   2   0   24.30    2.18
   1   2   1  259.78    6.88
   1   2   2  306.15    7.60
   1   2   3  718.44   12.24
   1   2   4   36.55    3.04
  -1  -2  -4   26.39    2.22
   1   2   5  163.80    6.56
  -1  -2  -5  151.33    5.29
  -1  -2  -6  231.60    6.88
   1   2   6  253.80    9.04
  -1  -2  -7    5.29    1.18
   1   2   7    7.17    1.92
  -1  -2  -8  335.37    9.65
   1   2   8  305.57   11.74
  -1  -2  -9   -0.55    0.89
  -1  -2  -9    0.88    0.68
  -1  -2 -10   72.32    6.03
   1   2  11    3.41    0.81
  -1  -2 -11    4.59    1.59
   1   2  12   24.06    2.35
  -1  -2 -12   22.63    3.78
   1   2  13    8.71    1.59
  -1  -2 -13    6.93    2.25
   1   2  14    2.76    0.85
  -1  -2 -14    1.22    1.29
   1   2  15   77.17    4.82
  -1  -2 -16    0.41    0.78
  -1  -2 -17    0.42    0.56
  -1  -2 -18   76.83    3.70
  -1  -2 -19   -0.39    0.42
  -1  -2 -20    2.23    0.55
   1   3 -18    1.16    0.51
   1   3 -17    0.05    0.42
   1   3 -16    6.30    1.11
   1   3 -15    1.74    0.85
   1   3 -14    3.91    1.01
   1   3 -13   68.97    3.44
   1   3 -12    0.64    0.52
   1   3 -11  306.01    6.90
   1   3 -10    1.87    0.70
   1   3 -10    3.22    1.42
   1   3  -9   36.16    2.14
   1   3  -9   33.45    4.36
   1   3  -8    6.28    1.80
   1   3  -7   12.80    2.46
   1   3  -6    2.03    1.26
   1   3  -5   94.41    4.00
   1   3  -5   96.05    5.88
   1   3  -4  376.32    7.86
   1   3  -4  381.58   10.95
   1   3  -3  745.40   14.52
   1   3  -3  712.34   10.82
   1   3  -2  183.31    6.93
   1   3  -2  174.65    5.40
   1   3  -1  460.87   11.10
   1   3   0    7.11    1.80
   1   3   1  712.74   13.54
   1   3   2   23.19    2.61
   1   3   3   19.89    2.45
   1   3   4   46.28    3.86
   1   3   5   59.32    4.41
  -1  -3  -5   47.67    2.98
   1   3   6  184.17    8.28
  -1  -3  -6  164.02    5.53
   1   3   7   18.75    2.96
  -1  -3  -7   20.75    2.07
   1   3   8   12.25    2.60
   1   3   9   17.93    3.42
  -1  -3 -10   27.92    4.13
   1   3  11   64.05    3.71
  -1  -3 -11   68.35    6.61
   1   3  12    3.97    1.13
  -1  -3 -12    4.78    1.98
   1   3  13    2.63    1.00
  -1  -3 -13    4.29    1.82
   1   3  14    0.61    0.84
  -1  -3 -14    3.05    1.91
  -1  -3 -15    6.34    1.47
   1   3  15    3.08    0.93
   1   3  16   12.29    1.56
  -1  -3 -16   13.50    1.94
  -1  -3 -17    6.58    1.35
  -1  -3 -18    0.37    0.58
  -1  -3 -19   11.22    1.27
  -1  -3 -20   -0.02    0.30
   1   4 -18   45.40    1.87
   1   4 -17   11.00    1.18
   1   4 -16   -0.57    0.57
   1   4 -15   25.92    2.07
   1   4 -14   14.06    1.66
   1   4 -13   10.96    1.45
   1   4 -12    5.39    1.09
   1   4 -11   70.67    3.39
   1   4 -10    4.96    0.86
   1   4  -9    0.51    0.47
   1   4  -9    0.90    0.51
   1   4  -8    1.35    0.41
   1   4  -8    2.26    1.06
   1   4  -7    7.52    1.95
   1   4  -6    0.86    0.83
   1   4  -5   34.94    3.89
   1   4  -4    7.62    1.37
   1   4  -3    0.45    0.65
   1   4  -3    0.47    0.68
   1   4  -2   58.77    4.64
   1   4  -1    1.20    0.99
   1   4   0  549.04   13.65
   1   4   1  494.42   12.96
   1   4   2   57.09    4.49
   1   4   3   56.74    4.58
   1   4   4   50.73    4.47
   1   4   5  192.34    8.93
  -1  -4  -5  143.33    5.41
   1   4   6    1.72    1.38
   1   4   7   85.72    6.57
   1   4   8  107.38    7.88
   1   4   9    5.72    2.35
   1   4  10   -0.55    1.10
   1   4  11    0.17    0.49
  -1  -4 -11    0.63    1.04
   1   4  12    1.10    0.56
  -1  -4 -12    2.75    1.39
   1   4  13   72.11    4.37
  -1  -4 -13   85.27    8.19
  -1  -4 -14   52.46    3.61
   1   4  14   38.88    3.45
  -1  -4 -15   82.61    4.34
   1   4  15   71.49    3.96
   1   4  16    0.27    0.48
  -1  -4 -16    0.23    0.54
  -1  -4 -17    1.87    0.75
   1   4  17    1.58    0.54
  -1  -4 -18    0.70    0.47
  -1  -4 -19    4.38    0.81
   1   5 -17    1.61    0.46
   1   5 -16   14.26    1.31
   1   5 -15    0.00    0.49
   1   5 -14   23.47    1.94
   1   5 -13   24.71    2.06
   1   5 -12    3.60    0.85
   1   5 -11   50.11    2.82
   1   5 -11   53.70    3.04
   1   5 -10  107.97    4.23
   1   5 -10  119.18    4.30
   1   5  -9    0.27    0.52
   1   5  -9    1.11    0.58
   1   5  -8    9.34    1.24
   1   5  -8    8.25    1.07
   1   5  -8    8.74    2.50
   1   5  -7    8.05    1.18
   1   5  -7    6.40    0.89
   1   5  -7    6.13    2.23
   1   5  -6   26.35    3.98
   1   5  -5   12.60    2.74
   1   5  -4  169.12    9.28
   1   5  -3   10.27    2.24
   1   5  -2   13.34    2.52
   1   5  -1    0.04    0.77
   1   5   0  193.61    9.11
   1   5   1   29.57    3.61
   1   5   2   31.96    3.84
   1   5   3   38.91    4.27
   1   5   4   55.94    5.19
   1   5   5    1.04    1.16
   1   5   6  215.82   10.52
   1   5   7   68.28    6.38
   1   5   8   82.80    7.54
   1   5   9   28.59    4.73
  -1  -5 -10    2.06    0.74
   1   5  10    0.34    0.42
   1   5  10    2.98    2.23
  -1  -5 -11    0.39    0.58
   1   5  11    0.22    0.52
   1   5  12    2.79    0.94
  -1  -5 -12    1.48    0.71
   1   5  12    0.75    0.49
  -1  -5 -13   34.54    2.87
   1   5  13   36.16    2.99
   1   5  13   26.27    2.66
  -1  -5 -14   15.22    1.93
   1   5  14   14.38    1.94
  -1  -5 -15   -0.39    0.54
   1   5  15   -1.43    0.83
  -1  -5 -16    2.14    0.78
   1   5  16    3.66    0.95
  -1  -5 -17    2.32    0.75
   1   5  17    2.46    0.72
  -1  -5 -18    0.41    0.40
   1   5  18    1.54    0.55
  -1  -5 -19    0.53    0.34
   1   6 -16    3.68    0.61
   1   6 -16    2.95    0.61
   1   6 -15   19.86    1.49
   1   6 -15   18.77    1.66
   1   6 -14   24.32    1.76
   1   6 -13   -0.35    0.49
   1   6 -12    9.92    1.30
   1   6 -11   45.18    2.79
   1   6 -11   42.54    2.61
   1   6 -10   48.23    2.94
   1   6 -10   51.92    2.83
   1   6  -9   22.05    2.08
   1   6  -9   22.87    1.88
   1   6  -8    3.66    0.93
   1   6  -8    2.44    0.76
   1   6  -7   27.25    2.19
   1   6  -6    0.21    0.76
   1   6  -6    0.49    0.52
   1   6  -5   23.01    3.82
   1   6  -5   21.76    1.84
   1   6  -5   22.46    1.89
   1   6  -4    0.36    0.62
   1   6  -4    0.49    0.51
   1   6  -3  255.31   12.08
   1   6  -2   64.81    6.05
   1   6  -1  111.37    7.78
   1   6   0   51.43    5.28
   1   6   1   56.20    5.52
   1   6   2   41.80    4.72
   1   6   3    1.92    1.27
   1   6   4   47.49    5.33
   1   6   5    8.74    2.51
   1   6   6   83.60    7.24
   1   6   7   13.15    3.22
   1   6   7   14.41    1.59
   1   6   8    0.29    0.96
   1   6   8    1.45    0.68
   1   6   9    5.78    2.34
   1   6   9    7.64    1.32
   1   6  10   32.81    5.51
   1   6  10   35.83    2.80
   1   6  11    1.82    1.40
   1   6  11    1.17    0.65
  -1  -6 -11    1.53    0.56
  -1  -6 -12    0.30    0.38
   1   6  12    0.30    0.71
   1   6  13    9.01    1.57
  -1  -6 -13    7.53    1.30
   1   6  14    0.47    0.73
  -1  -6 -14    0.18    0.43
  -1  -6 -15   32.50    2.47
   1   6  15   35.58    2.77
   1   6  16    0.68    0.61
  -1  -6 -16    0.23    0.43
  -1  -6 -17    7.08    1.03
   1   6  17    9.09    1.26
  -1  -6 -18   -0.45    0.30
   1   6  18    0.52    0.33
   1   7 -15    0.04    0.27
   1   7 -14    0.53    0.40
   1   7 -14    0.48    0.42
   1   7 -13    3.30    0.69
   1   7 -13    3.09    0.83
   1   7 -12    1.67    0.63
   1   7 -12    1.34    0.83
   1   7 -11   -0.26    0.47
   1   7 -10   51.74    3.06
   1   7 -10   49.75    2.66
   1   7  -9   49.40    3.03
   1   7  -8   67.51    3.60
   1   7  -7   56.00    3.28
   1   7  -6    6.93    1.25
   1   7  -6    3.78    0.88
   1   7  -5    4.21    1.01
   1   7  -5    2.20    1.04
   1   7  -4   61.15    3.23
   1   7  -4   57.41    6.21
   1   7  -4   50.31    2.99
   1   7  -4   52.87    3.02
   1   7  -3   82.99    3.73
   1   7  -3   76.26    7.17
   1   7  -3   72.08    3.56
   1   7  -3   78.17    3.66
   1   7  -3   72.87    3.96
   1   7  -2   17.36    1.71
   1   7  -2   17.06    3.34
   1   7  -2   14.54    1.66
   1   7  -2   14.25    1.78
   1   7  -2   15.69    1.60
   1   7  -1    6.87    1.02
   1   7  -1    6.07    2.02
   1   7  -1    5.05    1.06
   1   7  -1    5.88    1.12
   1   7   0   -0.01    0.55
   1   7   0    1.09    1.05
   1   7   1   58.42    3.31
   1   7   1   62.28    3.22
   1   7   1   61.34    6.33
   1   7   2   51.84    3.00
   1   7   2   52.53    3.23
   1   7   2   55.60    6.04
   1   7   3   44.79    2.65
   1   7   3   50.15    2.94
   1   7   3   49.11    3.15
   1   7   3   51.91    5.93
   1   7   4   16.14    1.65
   1   7   4   16.24    1.68
   1   7   4   14.63    1.82
   1   7   4   16.89    3.40
   1   7   5   14.19    1.63
   1   7   5   15.98    1.90
   1   7   5   14.30    1.59
   1   7   5   14.08    3.21
   1   7   6  145.25    5.17
   1   7   6  139.99    5.77
   1   7   6  130.32    4.57
   1   7   6  142.44   10.35
   1   7   7    4.12    2.04
   1   7   7    3.89    0.97
   1   7   8    0.46    1.04
   1   7   8    0.26    0.60
   1   7   9    7.96    2.85
   1   7   9   11.39    1.66
   1   7  10   60.21    7.81
   1   7  10   62.82    3.80
   1   7  11   10.92    1.68
   1   7  12   10.33    1.68
   1   7  13   19.66    2.15
   1   7  14   92.92    4.48
   1   7  15   12.59    1.63
   1   7  16   13.43    1.56
   1   7  17    4.97    0.89
   1   7  17    2.85    0.71
   1   7  18    4.57    0.73
   1   8 -13   14.66    1.41
   1   8 -12    2.14    0.70
   1   8 -11    6.05    1.20
   1   8 -10   19.58    2.20
   1   8  -9    2.63    1.07
   1   8  -8    1.18    0.79
   1   8  -8    1.37    0.86
   1   8  -7    0.06    0.85
   1   8  -7    0.32    0.68
   1   8  -6   35.05    2.40
   1   8  -6   39.00    3.27
   1   8  -5   22.89    2.26
   1   8  -5   18.87    1.92
   1   8  -5   20.83    2.40
   1   8  -4   78.81    3.89
   1   8  -4   83.19    3.97
   1   8  -4   81.97    4.41
   1   8  -3    0.41    0.63
   1   8  -3   -0.24    0.67
   1   8  -3   -0.56    0.62
   1   8  -3   -0.13    0.52
   1   8  -2  174.10    5.57
   1   8  -2  162.07    5.50
   1   8  -2  160.39    5.66
   1   8  -2  157.09    5.82
   1   8  -1    3.77    0.99
   1   8  -1    3.42    1.04
   1   8  -1    2.43    0.58
   1   8  -1    3.21    0.97
   1   8   0  387.98    7.83
   1   8   0  393.96   16.97
   1   8   0  431.00    8.94
   1   8   0  409.51    8.95
   1   8   1    4.61    1.25
   1   8   1    4.99    1.08
   1   8   1    4.61    1.94
   1   8   1    1.83    0.56
   1   8   1    5.18    1.51
   1   8   1    3.82    1.11
   1   8   2   39.11    2.67
   1   8   2   47.12    3.06
   1   8   2   40.40    2.79
   1   8   2   45.68    5.94
   1   8   3   45.47    2.91
   1   8   3   54.21    3.25
   1   8   3   52.53    3.53
   1   8   3   45.88    3.05
   1   8   3   46.72    5.97
   1   8   4   32.48    2.49
   1   8   4   35.15    5.25
   1   8   4   26.73    2.40
   1   8   4   35.78    2.95
   1   8   4   36.53    2.65
   1   8   5    9.91    1.40
   1   8   5    7.97    2.43
   1   8   5   12.45    1.54
   1   8   5    8.44    1.52
   1   8   6   10.62    1.55
   1   8   6   14.49    3.56
   1   8   6   13.72    1.88
   1   8   6   13.37    1.57
   1   8   7    2.52    1.11
   1   8   7    4.17    2.08
   1   8   7    2.11    0.68
   1   8   7    3.85    1.14
   1   8   8   62.15    3.68
   1   8   8   64.00    4.19
   1   8   8   63.59    7.87
   1   8   9   40.74    3.05
   1   8   9   42.58    3.44
   1   8  10    1.30    0.93
   1   8  10   -0.29    0.90
   1   8  11   15.31    2.00
   1   8  11   13.56    2.05
   1   8  12   32.26    2.72
   1   8  12   28.34    2.84
   1   8  13   24.29    2.26
   1   8  13   20.48    2.44
   1   8  14    4.37    1.13
   1   8  14    4.75    1.23
   1   8  15    8.02    1.29
   1   8  15    5.33    1.16
   1   8  16   -0.04    0.44
   1   8  16   -0.34    0.56
   1   8  17    0.49    0.31
   1   8  17    1.05    0.42
   1   9 -12    0.76    0.42
   1   9 -11    6.55    1.04
   1   9 -10    0.99    0.62
   1   9  -9    3.21    0.97
   1   9  -8    1.77    0.70
   1   9  -7    7.90    1.40
   1   9  -6   -1.02    0.75
   1   9  -6   -0.51    0.52
   1   9  -6    0.02    0.57
   1   9  -5   -0.22    0.70
   1   9  -5    0.28    0.59
   1   9  -5   -0.03    0.65
   1   9  -4   16.10    1.90
   1   9  -4   13.47    1.76
   1   9  -4   14.29    1.89
   1   9  -3   18.46    1.94
   1   9  -3   13.65    1.76
   1   9  -3   17.50    1.99
   1   9  -3   15.42    2.01
   1   9  -2    1.18    0.76
   1   9  -2    0.29    0.60
   1   9  -2    0.12    0.63
   1   9  -2    1.13    0.84
   1   9  -1    0.45    0.66
   1   9  -1    0.17    0.73
   1   9  -1   -0.90    0.87
   1   9  -1    0.18    0.50
   1   9   0    6.64    1.31
   1   9   0    6.27    1.48
   1   9   0    2.66    0.74
   1   9   0    3.40    0.86
   1   9   1  255.47    6.44
   1   9   1  278.30    7.49
   1   9   1  268.08    7.12
   1   9   2  146.07    5.14
   1   9   2  155.12    5.70
   1   9   3   88.60    4.09
   1   9   3   80.29    8.08
   1   9   4   46.21    3.01
   1   9   4   52.70    3.78
   1   9   4   53.43    3.27
   1   9   5    4.77    1.05
   1   9   5    4.03    0.87
   1   9   5    6.68    1.32
   1   9   5    7.77    1.66
   1   9   6    1.38    0.66
   1   9   6    2.16    0.67
   1   9   6    2.20    0.79
   1   9   6    3.20    1.17
   1   9   7   12.35    1.65
   1   9   7   12.90    1.52
   1   9   7   13.51    2.01
   1   9   8   27.19    2.44
   1   9   8   24.40    2.68
   1   9   9   14.18    1.77
   1   9   9   13.22    2.00
   1   9  10    0.72    0.63
   1   9  10    3.95    1.11
   1   9  11   16.07    1.83
   1   9  11   14.91    2.05
   1   9  12   -0.62    0.78
   1   9  12    0.50    0.73
   1   9  13    6.54    1.17
   1   9  13    7.46    1.33
   1   9  14    0.78    0.58
   1   9  14    0.03    0.61
   1   9  15   -0.07    0.43
   1   9  15    0.27    0.47
   1   9  16   36.65    1.82
   1   9  16   28.44    1.78
   1  10 -10   -0.22    0.30
   1  10  -9    0.47    0.42
   1  10  -8   -0.26    0.53
   1  10  -7   13.87    1.56
   1  10  -6    3.63    0.77
   1  10  -6    4.45    0.93
   1  10  -5    1.61    0.67
   1  10  -5    1.98    0.71
   1  10  -4    0.45    0.65
   1  10  -4   -0.92    0.72
   1  10  -3    3.78    1.01
   1  10  -3    1.94    0.65
   1  10  -2   29.94    2.44
   1  10  -2   28.63    2.35
   1  10  -2   24.23    2.31
   1  10  -1   -0.23    0.66
   1  10  -1   -0.52    0.67
   1  10  -1   -0.21    0.68
   1  10   0   62.64    3.57
   1  10   0   54.85    3.28
   1  10   0   53.37    3.12
   1  10   1    0.89    0.61
   1  10   1   -0.21    0.71
   1  10   2  184.95    6.09
   1  10   3   53.50    3.06
   1  10   3   55.11    3.33
   1  10   4    2.73    0.87
   1  10   4    3.06    0.88
   1  10   5   16.96    1.83
   1  10   5   17.40    1.80
   1  10   6    5.43    1.11
   1  10   6    6.48    1.17
   1  10   7    2.36    0.76
   1  10   7    4.18    1.37
   1  10   7    2.61    0.83
   1  10   8    5.02    1.00
   1  10   8    4.46    1.19
   1  10   9   17.97    1.85
   1  10   9   16.82    2.09
   1  10  10    0.10    0.62
   1  10  10    0.53    0.71
   1  10  11    5.86    1.07
   1  10  11    5.78    1.11
   1  10  12    5.58    0.95
   1  10  12    7.13    1.21
   1  10  13    2.89    0.68
   1  10  13    2.69    0.77
   1  10  14    0.47    0.38
   1  10  14    0.25    0.48
   1  11  -7   -0.27    0.35
   1  11  -6    6.67    0.91
   1  11  -5    2.06    0.58
   1  11  -4    0.70    0.52
   1  11  -4    0.36    0.34
   1  11  -3    1.10    0.63
   1  11  -3    0.24    0.38
   1  11  -2   30.50    2.13
   1  11  -2   27.38    1.97
   1  11  -1    0.98    0.63
   1  11  -1    0.34    0.34
   1  11   0   20.52    1.88
   1  11   0   18.49    1.78
   1  11   1    4.15    1.07
   1  11   1    4.33    0.89
   1  11   2   10.07    1.43
   1  11   2    7.58    1.13
   1  11   3    9.27    1.37
   1  11   3    5.05    0.93
   1  11   4   10.51    1.37
   1  11   4    9.79    1.36
   1  11   5   19.00    1.63
   1  11   5   22.51    1.84
   1  11   6    2.83    0.75
   1  11   6    2.00    0.66
   1  11   7    6.88    1.07
   1  11   7    9.23    1.11
   1  11   8   23.65    1.85
   1  11   9   12.42    1.35
   1  11  10   45.52    2.33
   1  11  11   13.41    1.22
   1  11  12    0.31    0.34
   1  12  -2    6.62    0.88
   1  12  -1   39.43    2.04
   1  12   0    2.00    0.62
   1  12   1   42.72    2.19
   1  12   1   37.91    2.11
   1  12   2   31.76    1.92
   1  12   2   29.12    1.83
   1  12   3    0.41    0.39
   1  12   3    0.49    0.43
   1  12   4    1.03    0.50
   1  12   4   -0.35    0.53
   1  12   5    0.65    0.37
   1  12   5   -0.49    0.52
   1  12   6    3.62    0.62
   1  12   6    2.75    0.49
   1  12   7   -0.76    0.58
   1  12   8   17.04    1.29
   1  12   9   -1.64    0.56
  -2  12   7    1.84    0.44
  -2  12   6    0.17    0.29
  -2  12   5    2.68    0.61
  -2  12   4    2.37    0.66
  -2  12   3    7.38    1.04
  -2  12   3    5.02    0.74
  -2  12   2   13.38    1.15
  -2  12   1   24.37    1.56
  -2  12   0   34.95    1.88
  -2  12  -1    9.55    0.96
  -2  12  -2    3.27    0.53
  -2  12  -3   18.93    1.28
  -2  12  -4    2.68    0.46
  -2  11  11   25.93    1.64
  -2  11  10    3.27    0.72
  -2  11  10    1.51    0.34
  -2  11   9    2.49    0.68
  -2  11   9    0.42    0.51
  -2  11   8    0.86    0.54
  -2  11   8   -0.57    0.66
  -2  11   7    2.38    0.76
  -2  11   7    2.11    0.52
  -2  11   6    2.18    0.79
  -2  11   6    1.04    0.57
  -2  11   5    2.27    0.89
  -2  11   5    3.75    0.87
  -2  11   5    0.73    0.65
  -2  11   4    2.23    0.91
  -2  11   4    2.58    0.83
  -2  11   4    0.29    0.65
  -2  11   3    3.61    0.81
  -2  11   3    3.34    0.74
  -2  11   2    5.89    0.90
  -2  11   2    6.11    1.05
  -2  11   1    3.38    0.97
  -2  11   1   -1.29    0.87
  -2  11   0   20.17    1.91
  -2  11   0   12.83    1.32
  -2  11  -1    0.96    0.58
  -2  11  -2    3.39    0.95
  -2  11  -3    7.79    1.21
  -2  11  -4    0.42    0.58
  -2  11  -5   11.54    1.26
  -2  11  -6    6.03    0.88
  -2  11  -7   27.55    1.63
  -2  10  13    0.56    0.35
  -2  10  12    4.90    0.73
  -2  10  12    4.11    0.83
  -2  10  11    8.92    1.02
  -2  10  11    7.98    1.18
  -2  10  10   44.45    2.99
  -2  10   9   36.42    2.84
  -2  10   8    0.01    0.72
  -2  10   7    1.82    0.65
  -2  10   6   13.21    1.85
  -2  10   6   15.30    1.68
  -2  10   5   49.93    3.49
  -2  10   5   48.47    2.92
  -2  10   4   18.84    2.20
  -2  10   4   18.09    1.75
  -2  10   4   18.56    1.84
  -2  10   3    4.97    1.26
  -2  10   3    4.11    1.01
  -2  10   3    2.05    0.87
  -2  10   3    2.11    0.72
  -2  10   2   15.60    2.05
  -2  10   2   14.37    1.60
  -2  10   2   11.53    1.45
  -2  10   1    5.23    1.13
  -2  10   1    6.51    1.32
  -2  10   1    2.23    0.65
  -2  10   0    4.76    1.19
  -2  10   0    4.09    1.11
  -2  10   0    2.68    0.95
  -2  10  -1    7.84    1.45
  -2  10  -1    5.42    1.23
  -2  10  -1    7.62    1.50
  -2  10  -2   23.31    2.28
  -2  10  -2   28.86    2.60
  -2  10  -3    0.38    0.68
  -2  10  -4   11.09    1.58
  -2  10  -5   18.27    1.94
  -2  10  -6    6.44    1.15
  -2  10  -7    2.74    0.79
  -2  10  -8    8.51    1.18
  -2  10  -9    2.48    0.61
  -2  10 -10   38.89    1.84
  -2   9  15    0.92    0.41
  -2   9  14    2.03    0.58
  -2   9  13    2.41    0.65
  -2   9  12   21.78    1.83
  -2   9  12   20.35    1.85
  -2   9  11    0.64    0.53
  -2   9  11    0.86    0.67
  -2   9  10    1.37    0.60
  -2   9  10    1.72    0.78
  -2   9   9    2.17    0.69
  -2   9   9    3.00    1.04
  -2   9   9    3.11    1.00
  -2   9   8    0.92    0.60
  -2   9   8    1.01    0.86
  -2   9   8    1.07    0.83
  -2   9   7    2.75    1.05
  -2   9   7    0.25    0.67
  -2   9   6    6.63    1.33
  -2   9   6    4.58    1.08
  -2   9   5    1.67    0.66
  -2   9   5   -0.62    1.21
  -2   9   5    0.61    0.62
  -2   9   5    2.64    0.96
  -2   9   4   31.69    3.02
  -2   9   4   35.89    2.48
  -2   9   4   34.94    2.51
  -2   9   4   36.29    2.57
  -2   9   3   10.16    1.70
  -2   9   3    9.94    1.46
  -2   9   3   11.05    1.38
  -2   9   3    7.11    1.11
  -2   9   2    1.22    0.77
  -2   9   2    0.11    0.60
  -2   9   2    0.29    0.60
  -2   9   1    2.96    1.09
  -2   9   1    4.92    1.11
  -2   9   1    3.80    1.04
  -2   9   1    1.31    1.07
  -2   9   0    5.70    1.47
  -2   9   0    6.44    1.38
  -2   9   0    1.44    0.85
  -2   9   0    4.09    1.17
  -2   9  -1  353.43    8.16
  -2   9  -1  331.31    8.53
  -2   9  -1  337.80    8.81
  -2   9  -2   17.45    2.07
  -2   9  -2   14.73    1.80
  -2   9  -2   13.10    1.81
  -2   9  -3    9.19    1.55
  -2   9  -3    7.28    1.32
  -2   9  -4    0.38    0.99
  -2   9  -5    2.03    0.64
  -2   9  -6    8.61    1.37
  -2   9  -7    2.57    0.80
  -2   9  -8   18.40    1.89
  -2   9  -9    1.57    0.54
  -2   9  -9    1.68    0.69
  -2   9 -10    6.82    0.90
  -2   9 -10    7.51    1.11
  -2   9 -11   -0.61    0.41
  -2   9 -11   -1.08    0.39
  -2   8  16    4.41    0.71
  -2   8  15    4.56    0.81
  -2   8  14    7.12    1.09
  -2   8  14    6.16    0.97
  -2   8  13  119.55    4.63
  -2   8  13   98.22    4.11
  -2   8  12   63.93    3.54
  -2   8  12   58.03    3.43
  -2   8  11    0.50    0.57
  -2   8  11    0.43    0.54
  -2   8  11    0.35    0.69
  -2   8  10    4.02    0.98
  -2   8  10    4.62    1.13
  -2   8  10    4.20    1.19
  -2   8   9   17.83    1.96
  -2   8   9   16.76    2.02
  -2   8   9   17.44    2.09
  -2   8   8   15.22    1.83
  -2   8   8   17.44    2.09
  -2   8   8   16.68    2.05
  -2   8   7   -0.26    0.43
  -2   8   7    0.98    0.65
  -2   8   7    0.26    0.74
  -2   8   7    0.59    0.74
  -2   8   7    1.27    0.94
  -2   8   6    4.84    1.25
  -2   8   6    4.10    0.93
  -2   8   6    4.96    1.03
  -2   8   6    4.45    1.04
  -2   8   5   10.80    1.33
  -2   8   5    9.60    1.70
  -2   8   5    8.40    1.31
  -2   8   5    9.08    1.51
  -2   8   5    7.10    1.07
  -2   8   4    2.73    0.74
  -2   8   4    1.41    0.76
  -2   8   3    1.74    0.71
  -2   8   3    2.45    0.92
  -2   8   3    2.21    0.77
  -2   8   2    1.80    0.62
  -2   8   2    3.39    0.92
  -2   8   2    3.70    1.00
  -2   8   2    4.15    0.93
  -2   8   1    4.11    1.03
  -2   8   1    6.48    1.31
  -2   8   1    3.97    0.95
  -2   8   0  311.40    8.58
  -2   8   0  317.10    7.46
  -2   8   0  308.32    8.09
  -2   8   0  316.82    8.12
  -2   8  -1    2.31    1.08
  -2   8  -1    1.91    1.04
  -2   8  -1   -0.90    0.95
  -2   8  -1    0.82    0.87
  -2   8  -2    9.61    3.07
  -2   8  -2   12.99    1.63
  -2   8  -2   11.95    1.56
  -2   8  -2    9.36    1.46
  -2   8  -3   53.30    6.95
  -2   8  -3   59.99    3.34
  -2   8  -3   63.01    3.78
  -2   8  -3   61.04    3.59
  -2   8  -4    1.15    0.70
  -2   8  -4    1.88    0.80
  -2   8  -4    3.59    1.43
  -2   8  -5    0.39    0.69
  -2   8  -5   -0.21    0.76
  -2   8  -6    5.22    1.36
  -2   8  -7   18.23    2.18
  -2   8  -8    3.45    1.04
  -2   8  -9   25.42    2.38
  -2   8 -10   28.99    2.42
  -2   8 -11    0.10    0.39
  -2   8 -12   22.35    1.72
  -2   8 -12   22.47    1.74
  -2   8 -13    0.78    0.35
  -2   8 -13    0.57    0.34
  -2   7  17   37.30    2.00
  -2   7  16    0.99    0.49
  -2   7  15    4.13    0.91
  -2   7  14    4.93    1.16
  -2   7  14    2.66    0.64
  -2   7  13   11.74    1.73
  -2   7  13    9.91    1.46
  -2   7  12   12.42    1.64
  -2   7  12    9.80    1.53
  -2   7  11   29.31    2.65
  -2   7  11   32.77    2.73
  -2   7  10   48.87    3.43
  -2   7  10   46.74    3.19
   2  -7  -9   43.80    5.77
  -2   7   9   42.84    3.22
  -2   7   9   54.71    3.39
   2  -7  -8    7.89    2.71
  -2   7   8   10.34    1.54
  -2   7   8   10.48    1.67
  -2   7   8   10.79    1.64
   2  -7  -7    6.84    2.28
  -2   7   7    7.01    1.17
  -2   7   7    8.43    1.38
  -2   7   7    8.58    1.37
  -2   7   7   10.68    1.60
  -2   7   7    6.99    1.36
   2  -7  -6    2.11    1.43
  -2   7   6    1.33    0.63
  -2   7   6    2.18    0.84
  -2   7   6    1.39    0.71
  -2   7   6    1.92    0.71
  -2   7   6    2.34    0.94
  -2   7   5   38.36    2.93
  -2   7   5   39.27    2.53
  -2   7   5   37.16    2.51
  -2   7   5   38.63    2.63
  -2   7   4    0.06    0.56
  -2   7   4    0.04    0.44
  -2   7   4   -0.57    0.92
  -2   7   4   -0.26    0.49
  -2   7   4    1.00    0.72
  -2   7   3    8.43    1.35
  -2   7   3    5.97    1.03
  -2   7   3    6.39    1.12
  -2   7   3    6.83    1.10
  -2   7   3    6.25    1.04
  -2   7   2    5.07    0.98
  -2   7   2    4.88    0.96
  -2   7   2    3.91    0.74
  -2   7   1    2.05    1.71
  -2   7   1    1.05    0.51
  -2   7   1    2.44    0.76
  -2   7   1    2.21    0.74
  -2   7   0   37.81    5.59
  -2   7   0   43.61    2.66
  -2   7   0   41.47    3.00
  -2   7   0   40.80    2.84
  -2   7  -1   26.90    4.80
  -2   7  -1   27.58    2.42
  -2   7  -1   29.68    2.31
  -2   7  -1   31.13    2.55
  -2   7  -1   27.06    2.18
  -2   7  -2   16.62    3.85
  -2   7  -2   22.64    1.95
  -2   7  -2   22.95    2.27
  -2   7  -2   18.78    1.82
  -2   7  -2   22.38    2.25
  -2   7  -3   14.24    3.41
  -2   7  -3   15.78    1.78
  -2   7  -3   15.90    2.12
  -2   7  -3   15.71    1.73
  -2   7  -4   21.71    4.25
  -2   7  -4   25.94    2.12
  -2   7  -4   22.98    2.36
  -2   7  -4   24.68    2.36
  -2   7  -5   31.07    5.03
  -2   7  -5   27.90    2.26
  -2   7  -5   27.53    2.59
  -2   7  -6   -0.71    1.23
  -2   7  -6    1.02    0.67
  -2   7  -7    6.39    1.13
  -2   7  -8   11.80    1.73
  -2   7  -9    1.48    0.66
  -2   7  -9    1.02    0.74
  -2   7 -10    0.25    0.54
  -2   7 -10   -0.09    0.54
  -2   7 -11    3.53    0.82
  -2   7 -11    3.51    0.89
  -2   7 -12    0.96    0.57
  -2   7 -12    0.32    0.40
  -2   7 -13    2.26    0.54
  -2   7 -13    2.62    0.68
  -2   7 -14    0.59    0.39
  -2   7 -15   10.39    1.01
  -2   6  18    0.80    0.42
  -2   6  17    0.02    0.45
  -2   6  16    0.84    0.78
  -2   6  16   -0.14    0.52
  -2   6  15   -0.74    0.63
  -2   6  14   15.19    1.72
  -2   6  14   17.42    1.92
  -2   6  13    1.40    0.69
  -2   6  13    2.46    0.83
  -2   6  12   -0.53    0.63
  -2   6  12    1.24    0.84
  -2   6  11  232.21    6.77
   2  -6 -10   42.89    5.83
  -2   6  10   48.04    3.12
   2  -6  -9   65.83    7.04
  -2   6   9   78.38    3.87
   2  -6  -8    1.75    1.33
  -2   6   8    5.55    1.15
  -2   6   8    3.11    0.88
  -2   6   8    4.59    1.14
   2  -6  -7    0.49    0.78
  -2   6   7    1.92    0.82
  -2   6   7    1.12    0.71
  -2   6   7    0.84    0.58
  -2   6   7    0.93    0.62
   2  -6  -6   40.91    4.85
  -2   6   6   44.12    2.91
  -2   6   6   40.22    2.54
  -2   6   6   40.71    2.54
  -2   6   6   43.05    2.69
   2  -6  -5   -0.14    0.83
  -2   6   5    1.61    0.60
  -2   6   5   -0.11    0.72
   2  -6  -4    5.48    1.67
  -2   6   4    4.44    1.45
   2  -6  -3  322.65   11.32
  -2   6   3  326.37   12.05
  -2   6   2   24.44    4.05
  -2   6   1    2.00    1.48
  -2   6   0   25.88    4.14
  -2   6  -1    8.42    2.38
  -2   6  -2    3.83    1.46
  -2   6  -2    3.06    1.51
  -2   6  -3   31.85    4.29
  -2   6  -3   35.41    4.94
  -2   6  -3   35.79    2.30
  -2   6  -3   39.53    2.72
  -2   6  -3   36.63    2.43
  -2   6  -3   34.58    2.58
  -2   6  -4   64.53    6.25
  -2   6  -4   57.89    6.44
  -2   6  -4   71.21    3.30
  -2   6  -4   78.21    3.56
  -2   6  -4   70.17    3.80
  -2   6  -5   82.93    7.50
  -2   6  -5   91.65    8.28
  -2   6  -5   89.41    3.63
  -2   6  -5   90.10    4.41
  -2   6  -5  100.22    4.23
  -2   6  -6  110.57    9.07
  -2   6  -6   98.54    8.66
  -2   6  -6  107.80    4.11
  -2   6  -6  105.25    4.76
  -2   6  -7    7.84    2.66
  -2   6  -7    8.27    2.59
  -2   6  -7    5.78    0.98
  -2   6  -7    6.84    1.42
  -2   6  -8    0.48    1.15
  -2   6  -8    1.38    0.75
  -2   6  -8    0.29    0.49
  -2   6  -9   63.91    7.79
  -2   6  -9   62.63    3.27
  -2   6  -9   70.33    4.06
  -2   6 -10    2.80    0.84
  -2   6 -10    2.77    0.87
  -2   6 -11    2.93    0.87
  -2   6 -11    2.72    0.99
  -2   6 -12    1.82    0.81
  -2   6 -12    1.32    0.65
  -2   6 -13   14.61    1.56
  -2   6 -13   12.88    1.59
  -2   6 -14   18.77    1.64
  -2   6 -15    0.09    0.38
  -2   6 -16    1.80    0.50
   2  -5 -18   15.28    1.26
  -2   5  18   18.89    1.56
   2  -5 -17    3.07    0.68
  -2   5  17    1.35    0.63
  -2   5  16    4.43    1.20
  -2   5  15    0.61    0.59
  -2   5  14    1.35    0.66
  -2   5  13   51.47    3.51
  -2   5  13   48.18    3.01
  -2   5  12    0.61    0.79
  -2   5  12    0.68    0.69
   2  -5 -11   21.89    4.45
  -2   5  11   17.26    1.87
  -2   5  11   17.30    1.90
   2  -5 -10    0.08    0.85
  -2   5  10    0.81    0.66
  -2   5  10    0.52    0.72
   2  -5  -9    5.50    2.08
  -2   5   9    5.08    0.95
  -2   5   9    5.82    1.12
   2  -5  -8   -0.25    0.93
  -2   5   8    0.32    0.51
  -2   5   8    0.47    0.55
   2  -5  -7  118.90    8.24
   2  -5  -6   17.51    3.10
   2  -5  -5    9.06    2.07
   2  -5  -4    0.86    0.71
  -2   5   4    0.78    0.72
  -2   5   3   84.77    6.99
  -2   5   3   78.80    5.48
  -2   5   2   36.33    4.49
  -2   5   2   31.97    3.25
  -2   5   1  116.30    5.69
  -2   5   1  126.01    8.23
  -2   5   0   57.23    4.11
  -2   5   0   56.49    5.54
  -2   5  -1  257.10    9.41
  -2   5  -1  236.19   11.38
  -2   5  -2  344.59   13.95
  -2   5  -2  363.89   12.16
  -2   5  -3    9.75    2.63
  -2   5  -3    9.27    2.15
  -2   5  -4   65.45    5.91
  -2   5  -5  251.16   12.07
  -2   5  -6    5.97    1.97
  -2   5  -7   23.06    4.08
  -2   5  -7   21.22    1.71
  -2   5  -7   18.54    1.95
  -2   5  -8  115.40    9.67
  -2   5  -8  100.42    3.94
  -2   5  -8  108.04    4.82
  -2   5  -9    1.50    1.29
  -2   5  -9    0.34    0.61
  -2   5  -9    0.27    0.50
  -2   5 -10   12.11    3.50
  -2   5 -10   10.77    1.43
  -2   5 -10   10.76    1.63
  -2   5 -11   17.63    1.88
  -2   5 -11   18.89    2.21
  -2   5 -12   51.33    3.07
  -2   5 -12   41.86    2.99
  -2   5 -13   53.42    3.13
  -2   5 -13   51.98    3.12
  -2   5 -14   39.32    2.62
  -2   5 -15   26.13    2.05
  -2   5 -16    0.50    0.47
  -2   5 -17    1.67    0.53
   2  -4 -19    0.21    0.26
   2  -4 -18    3.15    0.71
  -2   4  18    1.76    0.66
  -2   4  17   10.75    1.69
  -2   4  16    9.87    1.64
  -2   4  15   -0.80    0.86
  -2   4  14    7.21    1.49
  -2   4  13    1.21    0.77
   2  -4 -12    1.27    1.42
  -2   4  12    1.76    0.89
  -2   4  12    2.52    0.85
   2  -4 -11   75.41    7.80
  -2   4  11   77.04    3.92
  -2   4  11   74.36    3.56
   2  -4 -10  207.73   12.16
  -2   4  10  197.62    5.85
  -2   4  10  191.58    5.57
   2  -4  -9    0.38    0.80
  -2   4   9    0.78    0.38
  -2   4   9    1.04    0.53
   2  -4  -8   31.21    4.33
   2  -4  -7    2.33    1.08
   2  -4  -6    1.92    1.10
   2  -4  -5   59.66    4.84
   2  -4  -4  141.21    6.89
   2  -4  -3    4.09    1.16
  -2   4   3    4.50    1.35
  -2   4   3    3.84    1.47
   2  -4  -2   -0.04    0.90
  -2   4   2    1.36    0.77
  -2   4   2    0.84    1.06
  -2   4   1    9.35    2.05
  -2   4   1    9.35    1.50
  -2   4   1    9.36    1.34
  -2   4   0  659.32   10.74
  -2   4   0  646.98   12.43
  -2   4   0  665.69   16.88
  -2   4  -1  193.23    7.52
  -2   4  -2   23.17    2.76
  -2   4  -3  582.45   15.12
  -2   4  -4  194.07    9.37
  -2   4  -5   18.21    3.08
  -2   4  -6  114.67    8.01
  -2   4  -7  274.93   13.12
  -2   4  -8   14.83    1.48
  -2   4  -8   11.14    2.95
  -2   4  -9    7.44    1.41
  -2   4  -9    8.02    2.74
  -2   4 -10   14.32    1.63
  -2   4 -10   12.35    3.34
  -2   4 -11    4.08    1.02
  -2   4 -11    5.38    2.49
  -2   4 -12    5.70    1.26
  -2   4 -13  231.14    6.62
  -2   4 -14   15.08    1.88
  -2   4 -15   -0.08    0.74
  -2   4 -15    1.16    0.59
  -2   4 -16    3.32    0.85
  -2   4 -17    0.26    0.47
  -2   4 -18   17.68    1.24
   2  -3 -19   19.90    1.44
  -2   3  19   16.92    1.27
  -2   3  18    3.05    0.89
  -2   3  17    4.08    1.02
  -2   3  16    0.33    0.79
  -2   3  15   28.90    2.76
  -2   3  14    2.13    0.97
  -2   3  13    1.98    0.99
   2  -3 -13    1.26    0.99
  -2   3  12   21.91    2.32
   2  -3 -12   17.21    3.82
  -2   3  11    1.73    0.58
   2  -3 -11    4.26    2.06
  -2   3  10  226.03    6.09
   2  -3 -10  225.67   12.50
   2  -3  -9  185.65   10.50
   2  -3  -8    9.72    2.38
   2  -3  -7  106.90    7.13
   2  -3  -6   -0.29    0.66
   2  -3  -5  177.71    7.86
   2  -3  -4  256.68    8.68
  -2   3   3   10.67    2.15
   2  -3  -3   11.73    1.89
   2  -3  -2  139.31    5.32
  -2   3   2  143.89    3.82
  -2   3   1    9.69    1.23
   2  -3  -1    8.85    1.24
  -2   3   1    8.71    1.77
   2  -3   0  120.99    3.70
  -2   3   0  136.86    5.16
   2  -3   1  265.21    3.83
  -2   3  -1  295.86    8.31
  -2   3  -2   77.88    4.76
  -2   3  -3   22.32    2.83
  -2   3  -4   76.16    5.33
  -2   3  -5    0.68    0.82
  -2   3  -6  158.49    8.88
  -2   3  -7   28.43    3.99
  -2   3  -8  104.03    8.04
  -2   3  -9    0.34    0.38
  -2   3  -9    0.25    0.75
  -2   3 -10   12.76    1.44
  -2   3 -10   17.02    3.78
  -2   3 -11   61.17    3.22
  -2   3 -11   60.59    7.32
  -2   3 -12   48.84    3.02
  -2   3 -12   43.15    6.21
  -2   3 -13    1.13    0.83
  -2   3 -14   12.87    1.75
  -2   3 -15   23.95    2.21
  -2   3 -16   31.81    2.37
  -2   3 -17   19.94    1.72
  -2   3 -17   14.98    1.54
  -2   3 -18    4.87    0.82
  -2   3 -18    2.43    0.57
   2  -2 -19   36.73    1.99
  -2   2  18    0.76    0.68
  -2   2  17    2.52    0.91
  -2   2  16   18.93    2.29
  -2   2  15    1.99    1.02
  -2   2  14    0.06    0.59
  -2   2  13   68.88    4.06
   2  -2 -13   79.04    8.40
  -2   2  12  110.95    4.77
   2  -2 -12  113.32    9.72
  -2   2  11    0.52    0.44
   2  -2 -11    1.68    1.35
  -2   2  10   36.91    2.44
   2  -2 -10   37.31    5.06
   2  -2  -9   91.03    7.32
   2  -2  -8   60.93    5.65
   2  -2  -7  120.33    7.27
   2  -2  -6    1.12    0.96
   2  -2  -5   17.13    2.41
   2  -2  -4   85.30    4.81
  -2   2   3   46.29    3.36
   2  -2  -3   45.48    3.21
  -2   2   3   37.92    1.83
   2  -2  -2  439.20    8.89
  -2   2   2  440.18   10.31
  -2   2   2  425.18    6.97
   2  -2  -1   42.27    2.49
  -2   2   1   44.26    2.47
   2  -2   0   14.96    1.21
  -2   2   0   15.57    1.57
   2  -2   1  176.34    2.55
  -2   2  -1  172.34    5.80
  -2   2  -2 2506.77   24.17
  -2   2  -3    0.05    0.59
  -2   2  -4   72.58    4.84
  -2   2  -5  141.52    7.20
  -2   2  -6  273.97   10.90
  -2   2  -7   30.04    3.90
  -2   2  -8  201.50   10.59
  -2   2  -9  170.44   10.32
  -2   2 -10    2.32    0.67
  -2   2 -10    1.52    1.33
  -2   2 -11   -0.03    0.55
  -2   2 -11    0.49    0.85
  -2   2 -12   29.83    2.27
  -2   2 -12   31.89    5.19
  -2   2 -13    0.52    0.59
  -2   2 -13   -0.10    0.72
  -2   2 -14   84.90    4.08
  -2   2 -15    6.89    1.23
  -2   2 -16   -0.23    0.72
  -2   2 -17    2.13    0.76
  -2   2 -18    1.19    0.56
  -2   2 -19    0.87    0.38
  -2   2 -19    0.46    0.25
   2  -1 -19   11.51    1.14
  -2   1  18   -0.69    0.73
  -2   1  17    0.43    0.56
  -2   1  16    0.34    0.59
   2  -1 -16    0.47    0.41
   2  -1 -15   93.74    3.66
  -2   1  15  104.06    4.98
   2  -1 -14    1.36    0.61
  -2   1  14    2.84    1.07
   2  -1 -13   98.44    3.73
  -2   1  13  108.07    4.89
   2  -1 -13  114.77   10.14
  -2   1  12   18.80    2.02
   2  -1 -12   15.91    1.48
   2  -1 -12   17.80    3.99
   2  -1 -11    0.80    0.52
  -2   1  11    0.36    0.54
   2  -1 -11    1.60    1.37
  -2   1  10   19.39    1.75
   2  -1 -10   23.79    3.99
   2  -1  -9   52.61    5.51
   2  -1  -8   51.30    5.12
   2  -1  -7   -0.17    0.80
   2  -1  -6  987.65   19.07
   2  -1  -5  805.41   15.80
   2  -1  -4  382.27   10.05
   2  -1  -3    3.51    0.98
  -2   1   3    4.55    0.95
  -2   1   2  385.54    7.94
   2  -1  -2  373.40    8.49
   2  -1  -1  619.70    9.59
   2  -1   0 1860.25   14.44
  -2   1   0 1896.77   16.83
  -2   1  -1    5.32    1.10
   2  -1   1    6.30    0.68
  -2   1  -2  655.63   11.74
  -2   1  -3  428.32   10.12
  -2   1  -4   84.95    2.32
  -2   1  -4   87.53    4.89
  -2   1  -5   18.17    1.36
  -2   1  -5   20.23    2.59
  -2   1  -6    2.52    1.34
  -2   1  -6    1.37    0.51
  -2   1  -7    0.39    0.72
  -2   1  -7    1.34    0.54
  -2   1  -8   29.13    3.87
  -2   1  -9   57.56    5.69
  -2   1 -10    9.55    2.56
  -2   1 -11   67.51    3.16
  -2   1 -11   69.24    6.90
  -2   1 -12   39.78    2.79
  -2   1 -12   41.16    2.71
  -2   1 -12   42.78    5.68
  -2   1 -13    1.57    0.86
  -2   1 -13    0.46    0.66
  -2   1 -13    0.17    0.80
  -2   1 -14   38.84    2.84
  -2   1 -14   39.47    2.79
  -2   1 -15    4.41    1.12
  -2   1 -15    5.00    1.08
  -2   1 -16    2.23    0.73
  -2   1 -16    0.21    0.55
  -2   1 -17    0.39    0.45
  -2   1 -17    0.33    0.53
  -2   1 -18   25.00    1.74
  -2   1 -18   27.62    1.85
  -2   1 -19    3.90    0.67
   2   0 -19   15.35    1.21
   2   0 -18    0.19    0.34
  -2   0  18   -0.97    0.69
  -2   0  17   -0.80    0.70
   2   0 -17   -0.19    0.41
   2   0 -16    2.82    0.80
  -2   0  16    1.27    0.55
   2   0 -15    1.41    0.69
  -2   0  15   -0.19    0.74
  -2   0  14   26.84    2.53
   2   0 -14   24.23    1.99
  -2   0  13   76.51    4.02
   2   0 -13   75.39    3.38
   2   0 -13   84.23    8.72
   2   0 -12   27.52    2.00
  -2   0  12   31.71    2.56
   2   0 -12   29.12    5.04
  -2   0  11   41.72    2.77
   2   0 -11   42.17    2.34
   2   0 -11   48.75    6.04
  -2   0  10    0.10    0.39
   2   0 -10    0.07    1.09
   2   0  -9  158.71    9.63
   2   0  -8  293.24   12.26
   2   0  -7  211.95    9.69
   2   0  -6    2.54    1.52
   2   0  -5  151.85    7.13
   2   0  -4  331.41    9.71
   2   0  -3  174.77    6.54
  -2   0   2  404.90    5.83
   2   0  -2  421.17    9.33
   2   0  -1  166.61    5.49
   2   0   0   18.74    1.72
   2   0   1  660.36    8.41
   2   0   1  655.31    9.17
   2   0   2 1802.85   13.55
  -2   0  -2 1904.96   18.75
   2   0   3 1395.79   12.45
  -2   0  -3 1479.82   18.36
  -2   0  -4   28.09    2.83
   2   0   4   23.98    1.83
  -2   0  -5   98.41    5.42
   2   0   5   89.98    4.14
  -2   0  -6   91.58    5.56
  -2   0  -7  411.71    9.67
  -2   0  -7  410.55   12.37
  -2   0  -8  235.49    9.96
  -2   0  -8  228.02    7.78
  -2   0  -9  132.12    8.05
  -2   0  -9  127.20    6.27
  -2   0 -10    5.11    1.74
   2   0  11   35.33    2.82
  -2   0 -11   43.81    2.49
  -2   0 -11   48.52    5.49
  -2   0 -12    2.79    0.72
  -2   0 -12    2.39    1.43
  -2   0 -13    0.14    0.40
  -2   0 -13    0.55    0.56
  -2   0 -13    0.17    0.69
  -2   0 -14   46.51    3.21
  -2   0 -14   46.79    2.87
  -2   0 -15   13.07    1.80
  -2   0 -15   13.59    1.64
  -2   0 -16   48.29    3.19
  -2   0 -16   48.90    2.88
  -2   0 -17    5.79    1.20
  -2   0 -17    6.91    1.05
  -2   0 -18    2.60    0.70
  -2   0 -18    3.14    0.71
  -2   0 -19    3.51    0.69
   2   1 -18    1.29    0.44
  -2  -1  17   -0.31    0.49
   2   1 -17    0.41    0.43
   2   1 -16    1.44    0.63
  -2  -1  16    1.53    0.83
   2   1 -15    0.77    0.60
  -2  -1  15   -0.03    0.64
  -2  -1  14    3.95    1.04
   2   1 -14    4.46    0.91
  -2  -1  13    8.84    1.43
   2   1 -13    7.86    1.22
   2   1 -13    7.83    2.66
   2   1 -12    5.26    1.04
  -2  -1  12    6.73    1.25
   2   1 -12    5.10    2.11
   2   1 -11    3.56    0.80
  -2  -1  11    2.31    0.77
   2   1 -11    2.22    1.23
   2   1 -10    1.80    0.74
  -2  -1  10    0.86    0.51
   2   1 -10    1.37    1.26
   2   1  -9   80.17    6.97
   2   1  -8   35.98    4.46
   2   1  -7   68.28    5.66
   2   1  -6  437.43   13.44
   2   1  -5   48.67    4.23
   2   1  -4  292.84    9.58
   2   1  -3   -0.13    0.68
   2   1  -2   54.55    3.67
   2   1  -1   14.32    1.79
   2   1   0   26.74    2.28
   2   1   1  146.00    5.08
   2   1   2 9999.00   41.99
   2   1   3 1898.03   18.65
  -2  -1  -4  129.02    5.66
   2   1   4  130.50    5.20
   2   1   5    0.95    0.58
  -2  -1  -5    1.69    0.91
   2   1   6  214.82    7.88
  -2  -1  -6  235.26    8.43
   2   1   7   22.36    2.80
  -2  -1  -7   26.77    3.07
  -2  -1  -8   43.42    4.12
  -2  -1  -9  129.05    6.89
  -2  -1  -9  125.71    7.41
  -2  -1 -10   16.99    2.69
  -2  -1 -10   15.32    2.81
   2   1  11   25.69    2.40
  -2  -1 -11   34.92    4.45
  -2  -1 -11   35.74    4.09
  -2  -1 -12   -0.46    0.50
   2   1  12   -0.85    0.92
  -2  -1 -13    5.34    1.29
  -2  -1 -13    5.00    0.94
  -2  -1 -14    1.08    0.75
  -2  -1 -15    3.67    1.11
  -2  -1 -16   -0.45    0.57
  -2  -1 -17    3.73    1.00
  -2  -1 -18   13.86    1.62
  -2  -1 -19   29.14    1.94
  -2  -1 -20    1.99    0.48
   2   2 -18   15.21    1.21
   2   2 -17   -0.14    0.48
   2   2 -16    0.11    0.49
   2   2 -15    9.76    1.43
  -2  -2  15    7.04    1.32
   2   2 -14    3.09    0.92
  -2  -2  14    1.47    0.55
  -2  -2  13    6.08    1.20
   2   2 -13    6.44    1.15
  -2  -2  12   98.29    4.31
   2   2 -12  103.27    4.04
   2   2 -12  105.47    9.40
  -2  -2  11   34.72    2.49
   2   2 -11   40.06    2.44
   2   2 -11   35.37    5.24
  -2  -2  10   45.42    2.63
   2   2 -10   47.29    2.55
   2   2 -10   50.07    5.99
   2   2  -9    0.49    0.41
   2   2  -9    1.20    1.18
   2   2  -8   88.01    7.05
   2   2  -7   56.22    5.38
   2   2  -6   11.91    2.43
   2   2  -5   18.27    2.66
   2   2  -4    7.12    1.75
   2   2  -3   36.69    3.51
   2   2  -2   11.79    1.95
   2   2  -1  179.13    6.94
   2   2   0    1.61    0.90
   2   2   1  117.22    5.38
   2   2   2   33.31    3.06
   2   2   3   14.66    1.96
   2   2   4   21.30    2.39
   2   2   5  142.93    6.43
  -2  -2  -5  129.67    6.08
  -2  -2  -6   32.85    3.18
   2   2   6   32.72    3.25
   2   2   7   40.65    4.00
  -2  -2  -7   39.72    3.62
   2   2   8    3.22    1.31
  -2  -2  -8    5.15    1.47
  -2  -2  -9   23.69    3.14
   2   2   9   23.48    3.52
  -2  -2 -10  399.51   13.37
  -2  -2 -10  403.34   13.95
   2   2  11   -0.41    0.78
  -2  -2 -11   -0.76    0.97
  -2  -2 -12   -0.24    0.46
   2   2  12   -0.61    0.80
  -2  -2 -12    1.03    1.02
  -2  -2 -13   64.85    3.85
  -2  -2 -14   11.73    1.79
  -2  -2 -15    7.98    1.54
  -2  -2 -16    5.64    1.25
  -2  -2 -17   -0.15    0.66
  -2  -2 -18   18.15    1.83
  -2  -2 -19   30.14    2.05
  -2  -2 -20    1.62    0.46
   2   3 -18    5.59    0.71
   2   3 -17   -0.15    0.43
   2   3 -16   20.02    1.70
   2   3 -15    9.60    1.35
   2   3 -14    1.01    0.68
   2   3 -13   47.40    2.86
   2   3 -12  128.69    4.65
   2   3 -11   10.10    1.26
   2   3 -11    8.45    2.67
   2   3 -10   95.85    3.67
   2   3 -10   83.80    7.84
   2   3  -9   34.53    2.12
   2   3  -9   34.10    4.90
   2   3  -8   19.80    3.48
   2   3  -7    0.80    1.05
   2   3  -6   -0.05    0.85
   2   3  -5    1.41    1.13
   2   3  -4    3.21    1.24
   2   3  -3  149.53    7.52
   2   3  -2  489.19   13.19
   2   3  -1   18.63    2.64
   2   3   0   11.72    2.04
   2   3   1  138.91    6.76
   2   3   2    1.64    0.95
   2   3   3   20.76    2.68
   2   3   4   79.66    5.28
   2   3   5  109.83    6.40
  -2  -3  -5   87.18    4.93
   2   3   6   66.36    5.10
  -2  -3  -6   54.25    4.15
   2   3   7   -0.87    1.22
  -2  -3  -7   -0.28    0.64
   2   3   8  175.58    9.45
  -2  -3  -8  171.00    7.69
   2   3   9   63.29    6.10
  -2  -3 -10  107.76    4.22
   2   3  10   95.94    7.89
  -2  -3 -11    5.40    1.14
   2   3  11    3.83    0.95
  -2  -3 -11    6.11    2.09
  -2  -3 -12   21.84    2.37
   2   3  12   22.74    2.08
   2   3  12   20.09    2.38
  -2  -3 -12   23.74    4.23
   2   3  13   -0.46    0.55
  -2  -3 -13   -0.41    0.47
  -2  -3 -13    0.71    1.20
  -2  -3 -14   12.09    1.84
  -2  -3 -15    0.71    0.75
  -2  -3 -16   19.11    2.24
  -2  -3 -17    1.70    0.72
  -2  -3 -18   14.49    1.63
  -2  -3 -19    5.84    0.93
  -2  -3 -20    0.81    0.34
   2   4 -17    8.22    0.93
   2   4 -16    1.36    0.54
   2   4 -15    3.47    0.84
   2   4 -14   30.51    2.28
   2   4 -13   22.50    2.10
   2   4 -12   24.99    2.10
   2   4 -11   36.89    2.53
   2   4 -10  141.55    4.57
   2   4 -10  133.96   10.05
   2   4  -9   20.52    1.75
   2   4  -9   22.89    1.81
   2   4  -9   24.79    4.26
   2   4  -8    6.23    1.00
   2   4  -8    5.21    0.88
   2   4  -8    6.54    2.02
   2   4  -7   32.64    4.60
   2   4  -6    6.80    2.08
   2   4  -5    6.06    1.89
   2   4  -4   57.13    5.29
   2   4  -3  109.86    7.28
   2   4  -2  411.13   13.51
   2   4  -1  107.98    6.78
   2   4   0  358.01   12.20
   2   4   1  156.59    8.20
   2   4   2 1068.25   21.00
   2   4   3  167.53    8.43
   2   4   4  139.85    7.87
   2   4   5   19.00    3.03
  -2  -4  -6    9.18    1.86
   2   4   6   11.66    2.51
  -2  -4  -7   37.02    3.46
   2   4   7   41.48    4.69
   2   4   8    2.62    1.44
   2   4   9   29.45    4.45
  -2  -4 -10   28.35    2.31
   2   4  10   30.96    2.64
   2   4  10   34.26    5.08
   2   4  11    1.39    0.51
  -2  -4 -11    2.94    1.01
   2   4  11    1.93    1.43
  -2  -4 -12    1.59    0.75
   2   4  12    0.95    0.49
  -2  -4 -12    1.57    1.03
  -2  -4 -13    0.52    0.51
   2   4  13    0.18    0.48
  -2  -4 -13    0.83    0.73
   2   4  14    2.23    0.79
  -2  -4 -14    1.92    0.86
  -2  -4 -15    5.08    1.18
   2   4  15    2.27    0.76
   2   4  16    3.41    0.79
  -2  -4 -16    3.84    1.14
  -2  -4 -17    5.89    1.17
  -2  -4 -18   -0.19    0.47
  -2  -4 -19   -0.34    0.46
   2   5 -16    0.15    0.36
   2   5 -15    9.32    1.10
   2   5 -14   16.77    1.59
   2   5 -13   16.71    1.68
   2   5 -12   54.25    2.96
   2   5 -11   25.60    2.05
   2   5 -11   27.31    2.14
   2   5 -10   -0.30    0.56
   2   5 -10   -0.40    0.60
   2   5  -9   43.97    2.72
   2   5  -9   48.77    2.65
   2   5  -9   39.16    5.91
   2   5  -8   15.07    1.61
   2   5  -8   17.80    1.59
   2   5  -8   12.17    3.20
   2   5  -7  118.13    4.25
   2   5  -7  117.92    3.79
   2   5  -7  115.07    9.36
   2   5  -6    0.15    1.00
   2   5  -6    0.42    0.56
   2   5  -5   46.34    5.55
   2   5  -4    1.79    1.25
   2   5  -3  115.74    8.21
   2   5  -2   54.97    5.52
   2   5  -1   20.57    3.36
   2   5   0    1.33    0.93
   2   5   1  177.83    9.57
   2   5   2   65.89    5.88
   2   5   3  245.51   11.26
   2   5   4   69.81    6.19
   2   5   5    8.55    2.38
   2   5   6   16.18    3.13
   2   5   7   45.20    5.26
   2   5   8   17.56    3.58
   2   5   8   21.22    1.91
   2   5   9   23.03    4.21
   2   5   9   26.23    2.23
  -2  -5  -9   21.95    1.94
   2   5  10   62.88    7.12
   2   5  10   68.01    3.69
  -2  -5 -10   56.45    3.31
   2   5  11   -1.10    1.39
  -2  -5 -11   -0.02    0.42
   2   5  11    0.60    0.57
  -2  -5 -12    2.29    1.56
  -2  -5 -12    1.47    0.69
   2   5  12    1.22    0.66
   2   5  13    1.06    0.55
  -2  -5 -13    1.36    0.70
  -2  -5 -14   13.68    1.84
   2   5  14   13.44    1.73
   2   5  15  116.17    4.76
  -2  -5 -15  130.04    5.23
  -2  -5 -16    1.92    0.74
   2   5  16    2.23    0.77
   2   5  17    7.67    1.09
  -2  -5 -17    6.83    1.13
  -2  -5 -18    8.78    1.18
  -2  -5 -19    3.09    0.61
   2   6 -15    3.99    0.66
   2   6 -15    2.83    0.73
   2   6 -14    5.64    0.87
   2   6 -13    0.15    0.43
   2   6 -12    2.94    0.78
   2   6 -12    4.02    0.87
   2   6 -11   34.52    2.40
   2   6 -11   35.72    2.32
   2   6 -10   44.99    2.84
   2   6 -10   39.79    2.52
   2   6  -9   21.73    2.06
   2   6  -9   21.96    1.83
   2   6  -8   10.11    1.36
   2   6  -8    8.99    1.16
   2   6  -8    8.86    2.97
   2   6  -7   62.32    3.31
   2   6  -7   57.13    6.95
   2   6  -6    1.79    0.67
   2   6  -6    1.46    1.12
   2   6  -5   19.09    1.81
   2   6  -5   14.81    3.34
   2   6  -4   31.80    2.21
   2   6  -4   25.38    1.94
   2   6  -4   26.35    4.38
   2   6  -3   48.85    5.81
   2   6  -3   53.48    2.78
   2   6  -2  110.28    8.52
   2   6  -1   62.25    6.35
   2   6   0  171.76   10.37
   2   6   1   11.65    2.92
   2   6   2   65.61    6.46
   2   6   3   21.22    3.79
   2   6   4   16.75    3.41
   2   6   5   62.04    6.46
   2   6   6   40.11    5.19
   2   6   6   37.38    2.52
   2   6   7    9.09    2.65
   2   6   7    7.95    1.24
   2   6   8   21.95    4.20
   2   6   8   23.10    2.14
   2   6   9   89.03    8.71
   2   6   9   91.27    4.32
   2   6  10   15.34    3.90
   2   6  10   17.91    2.05
  -2  -6 -10   14.40    1.68
   2   6  11    2.56    2.05
  -2  -6 -11    3.50    0.91
   2   6  11    4.08    1.04
   2   6  12   11.78    1.73
  -2  -6 -12   11.83    1.58
   2   6  13    8.81    1.52
  -2  -6 -13    7.60    1.35
   2   6  14   16.12    1.91
  -2  -6 -14   17.47    1.93
   2   6  15    0.17    0.51
  -2  -6 -15    0.55    0.47
   2   6  16    0.06    0.50
  -2  -6 -16    0.28    0.38
   2   6  17    3.39    0.70
  -2  -6 -17    3.86    0.82
  -2  -6 -18    0.11    0.31
   2   7 -14   13.53    0.99
   2   7 -14   14.18    1.39
   2   7 -13    1.54    0.50
   2   7 -13    1.78    0.71
   2   7 -12   14.09    1.26
   2   7 -11   44.17    2.58
   2   7 -11   46.33    2.41
   2   7 -10   15.94    1.69
   2   7 -10   17.07    1.52
   2   7  -9   18.56    1.91
   2   7  -8   69.38    3.65
   2   7  -7    1.73    0.89
   2   7  -6    0.39    0.57
   2   7  -5   39.59    2.75
   2   7  -5   31.21    5.20
   2   7  -5   31.39    2.31
   2   7  -4   32.26    2.39
   2   7  -4   27.76    4.78
   2   7  -4   25.37    2.15
   2   7  -4   30.84    2.22
   2   7  -3   15.39    1.68
   2   7  -3   14.69    3.40
   2   7  -3   11.84    1.55
   2   7  -3   13.66    1.47
   2   7  -2   29.73    2.29
   2   7  -2   34.50    2.41
   2   7  -2   36.42    5.33
   2   7  -2   30.98    2.37
   2   7  -2   32.40    2.52
   2   7  -2   31.80    2.26
   2   7  -1    3.44    0.84
   2   7  -1    4.40    0.90
   2   7  -1    2.33    1.00
   2   7  -1    3.94    1.01
   2   7  -1    3.64    0.89
   2   7   0    4.23    0.96
   2   7   0    6.07    0.98
   2   7   0    6.31    1.19
   2   7   0    5.32    2.08
   2   7   1   11.52    1.28
   2   7   1    9.59    1.30
   2   7   1   11.34    1.51
   2   7   1   10.64    2.83
   2   7   2   94.59    4.00
   2   7   2  104.01    8.84
   2   7   2   99.73    4.29
   2   7   2   94.54    4.24
   2   7   3    5.54    1.25
   2   7   3    4.84    2.18
   2   7   3    6.93    1.33
   2   7   3    8.40    1.40
   2   7   4   32.93    2.41
   2   7   4   31.17    2.53
   2   7   4   31.66    2.42
   2   7   4   35.09    5.11
   2   7   5   10.81    1.44
   2   7   5    8.90    2.72
   2   7   5   11.84    1.65
   2   7   5   10.77    1.42
   2   7   6    4.76    0.98
   2   7   6    5.13    1.93
   2   7   6    5.26    1.07
   2   7   6    4.59    1.11
   2   7   7   37.24    2.82
   2   7   7   36.25    2.51
   2   7   7   37.93    5.63
   2   7   8    0.29    1.20
   2   7   8    1.11    0.59
   2   7   9   18.78    4.15
   2   7   9   20.48    2.17
   2   7  10    1.57    0.88
   2   7  11    6.35    1.35
   2   7  12    9.83    1.54
   2   7  13   42.60    3.05
  -2  -7 -14    4.37    0.87
   2   7  14    4.86    1.18
  -2  -7 -15   11.65    1.32
   2   7  15   11.07    1.47
   2   7  16   -0.38    0.44
  -2  -7 -16   -0.35    0.40
   2   7  17    2.55    0.60
   2   7  18    0.24    0.37
   2   8 -13    0.28    0.40
   2   8 -12   11.34    1.31
   2   8 -11    0.21    0.47
   2   8 -10   20.24    2.11
   2   8  -9    5.75    1.15
   2   8  -9    5.88    1.30
   2   8  -8   59.74    3.40
   2   8  -8   58.48    3.72
   2   8  -7   32.74    2.65
   2   8  -7   31.74    2.84
   2   8  -6   11.61    1.64
   2   8  -6    8.56    1.47
   2   8  -5   22.09    2.09
   2   8  -5   15.41    1.70
   2   8  -5   18.12    2.17
   2   8  -4    2.34    0.84
   2   8  -4    0.99    0.51
   2   8  -4    1.52    0.74
   2   8  -3   30.39    2.41
   2   8  -3   30.66    5.12
   2   8  -3   26.26    2.30
   2   8  -3   28.48    2.58
   2   8  -3   29.42    2.27
   2   8  -2    5.32    1.15
   2   8  -2    5.75    2.32
   2   8  -2    2.65    0.86
   2   8  -2    3.29    0.73
   2   8  -2    3.88    1.01
   2   8  -1   62.08    3.32
   2   8  -1   51.21    3.11
   2   8  -1   60.51    7.19
   2   8  -1   63.04    3.59
   2   8  -1   62.76    3.43
   2   8  -1   66.55    3.59
   2   8   0   22.20    2.12
   2   8   0   25.37    2.11
   2   8   0   25.72    2.35
   2   8   0   25.00    4.65
   2   8   1   67.74    3.62
   2   8   1   72.11    3.39
   2   8   1   82.00    4.06
   2   8   1   68.91    7.61
   2   8   2    3.09    1.02
   2   8   2    3.04    1.41
   2   8   2    2.03    1.39
   2   8   3  201.32    6.26
   2   8   3  215.25    6.86
   2   8   3  230.12    6.74
   2   8   3  221.58   13.86
   2   8   4   21.92    2.24
   2   8   4   22.67    2.45
   2   8   4   23.63    2.38
   2   8   4   23.08    4.50
   2   8   5   36.90    2.80
   2   8   5   37.19    5.73
   2   8   5   40.10    2.80
   2   8   5   39.43    3.11
   2   8   6    3.50    0.90
   2   8   6    4.31    2.16
   2   8   6    3.91    0.95
   2   8   6    3.93    1.07
   2   8   7   36.68    2.88
   2   8   7   41.46    3.32
   2   8   7   39.35    2.71
   2   8   7   39.68    6.02
   2   8   8   52.28    3.41
   2   8   8   51.33    3.68
   2   8   8   48.33    2.90
   2   8   9    0.47    0.65
   2   8   9    0.17    0.75
   2   8  10   55.23    3.48
   2   8  10   48.45    3.69
   2   8  11   -0.56    1.07
   2   8  11    0.11    0.76
   2   8  12   -0.58    0.93
   2   8  12   -0.18    0.82
   2   8  13   -0.45    0.74
   2   8  13   -0.95    0.86
   2   8  14    4.10    0.92
   2   8  14    2.52    0.97
   2   8  15    5.55    1.02
   2   8  15    5.68    1.20
   2   8  16   11.76    1.21
   2   8  16   11.56    1.41
   2   8  17    2.41    0.64
   2   9 -11    4.68    0.78
   2   9 -10    0.51    0.41
   2   9  -9    2.04    0.71
   2   9  -8   -0.28    0.64
   2   9  -8   -0.52    0.48
   2   9  -7    0.51    0.73
   2   9  -7    0.44    0.52
   2   9  -6   32.31    2.46
   2   9  -6   24.70    2.33
   2   9  -5   17.64    1.76
   2   9  -5   16.93    2.02
   2   9  -4    0.17    0.74
   2   9  -4    0.29    0.51
   2   9  -4   -0.15    0.59
   2   9  -3    1.18    0.65
   2   9  -3    1.22    0.70
   2   9  -3    1.16    0.65
   2   9  -2    4.40    1.11
   2   9  -2    2.41    0.88
   2   9  -2    3.91    0.99
   2   9  -2    3.84    1.05
   2   9  -1    2.52    0.83
   2   9  -1    2.27    0.88
   2   9  -1    0.79    0.54
   2   9  -1    2.45    0.85
   2   9   0    6.53    1.14
   2   9   0    9.18    1.35
   2   9   0    8.23    1.45
   2   9   0    5.47    0.90
   2   9   1    1.78    0.74
   2   9   1    2.05    0.70
   2   9   1    1.16    0.87
   2   9   2    3.24    0.99
   2   9   2    4.08    1.27
   2   9   3   39.74    2.88
   2   9   3   41.70    2.97
   2   9   4    1.54    0.91
   2   9   4    1.59    0.93
   2   9   5   33.99    2.76
   2   9   5   34.41    2.98
   2   9   5   36.35    2.71
   2   9   6    8.99    1.42
   2   9   6   10.33    1.46
   2   9   6   10.36    1.70
   2   9   7    1.50    0.89
   2   9   7    3.20    0.90
   2   9   7    2.27    0.94
   2   9   8   38.40    2.88
   2   9   8   35.97    2.50
   2   9   8   35.86    3.12
   2   9   9   53.48    3.39
   2   9   9   46.81    3.49
   2   9  10    2.40    0.98
   2   9  10    2.11    0.93
   2   9  11    2.29    0.94
   2   9  11    3.06    0.98
   2   9  12   21.49    2.01
   2   9  12   17.26    2.08
   2   9  13    0.35    0.51
   2   9  13    0.88    0.61
   2   9  14    4.30    0.87
   2   9  14    4.20    0.94
   2   9  15   49.54    2.39
   2   9  15   42.47    2.48
   2   9  16   20.47    1.48
   2  10  -9   -0.08    0.30
   2  10  -8   12.71    1.31
   2  10  -7    4.06    0.79
   2  10  -6    1.15    0.51
   2  10  -5    7.56    1.10
   2  10  -5    8.54    1.24
   2  10  -4    1.40    0.78
   2  10  -4    1.05    0.73
   2  10  -4    0.81    0.47
   2  10  -3    3.18    0.89
   2  10  -3    3.97    0.93
   2  10  -3    1.75    0.61
   2  10  -2    0.71    0.62
   2  10  -2    0.15    0.68
   2  10  -2   -0.58    0.59
   2  10  -1   10.06    1.39
   2  10  -1    8.30    1.45
   2  10  -1    9.29    1.28
   2  10   0    2.04    0.75
   2  10   0    0.92    0.78
   2  10   0   -0.35    0.62
   2  10   1   14.20    1.63
   2  10   1   16.55    1.91
   2  10   1   13.71    1.58
   2  10   2    1.39    0.82
   2  10   2    2.85    1.36
   2  10   2   -0.29    0.70
   2  10   3  100.16    4.33
   2  10   3  110.81    4.62
   2  10   4   13.54    1.77
   2  10   4   18.77    2.04
   2  10   5   30.19    2.48
   2  10   5   31.99    2.49
   2  10   6    3.74    1.06
   2  10   6    2.72    0.92
   2  10   7   20.96    2.09
   2  10   7   18.72    1.76
   2  10   8    1.14    0.78
   2  10   8    0.66    0.60
   2  10   8    0.05    0.64
   2  10   9    0.62    0.57
   2  10   9    1.03    0.91
   2  10  10   10.55    1.45
   2  10  10   10.15    1.52
   2  10  11    0.53    0.55
   2  10  11    0.68    0.69
   2  10  12    0.59    0.62
   2  10  12    0.49    0.64
   2  10  13    1.76    0.53
   2  10  13    1.02    0.48
   2  10  14    0.65    0.40
   2  10  14    0.05    0.34
   2  11  -6    0.27    0.23
   2  11  -5    5.50    0.70
   2  11  -5    4.33    0.70
   2  11  -4    0.42    0.36
   2  11  -3    9.30    1.15
   2  11  -2    1.55    0.70
   2  11  -1    0.57    0.54
   2  11   0    3.57    0.85
   2  11   0    5.86    1.02
   2  11   1    2.56    0.87
   2  11   1    1.90    0.65
   2  11   2    6.90    1.32
   2  11   2    3.69    0.82
   2  11   3   23.20    1.87
   2  11   3   25.98    2.01
   2  11   4   11.98    1.36
   2  11   4   15.47    1.63
   2  11   4   11.95    1.37
   2  11   5    1.68    0.62
   2  11   5    1.52    0.55
   2  11   6    4.13    0.85
   2  11   6    4.02    0.85
   2  11   7    8.00    1.14
   2  11   7    9.06    1.08
   2  11   8   -0.65    0.53
   2  11   9    0.33    0.54
   2  11  10    1.21    0.55
   2  11  11    0.60    0.47
   2  11  12    0.55    0.36
   2  12  -2    0.55    0.38
   2  12  -1    0.44    0.43
   2  12   0    6.37    0.89
   2  12   1    9.50    1.12
   2  12   2   12.69    1.22
   2  12   2   13.76    1.23
   2  12   3    2.71    0.70
   2  12   3    2.99    0.64
   2  12   4    1.19    0.53
   2  12   4    0.66    0.38
   2  12   5    5.63    0.81
   2  12   5    4.87    0.71
   2  12   6    3.40    0.62
   2  12   6    1.74    0.39
   2  12   7    1.65    0.36
   2  12   8    0.55    0.33
  -3  12   2    3.56    0.68
  -3  12   1    5.59    0.79
  -3  12   0   12.36    1.08
  -3  12  -1    2.86    0.56
  -3  12  -2    3.79    0.57
  -3  11  10    1.26    0.48
  -3  11   9   14.12    1.34
  -3  11   8    6.25    1.00
  -3  11   8    3.59    0.58
  -3  11   7   10.20    1.32
  -3  11   7    8.37    0.90
  -3  11   6    3.06    0.87
  -3  11   6    1.54    0.45
  -3  11   5   11.27    1.48
  -3  11   5    9.06    1.09
  -3  11   4    8.68    1.11
  -3  11   4   11.96    1.33
  -3  11   3    5.27    1.06
  -3  11   3    3.07    0.84
  -3  11   2    0.93    0.56
  -3  11   2    3.19    0.93
  -3  11   1   18.72    1.77
  -3  11   1   14.04    1.45
  -3  11   0   -1.33    0.90
  -3  11  -1    1.87    0.57
  -3  11  -2   13.67    1.28
  -3  11  -3   12.51    1.21
  -3  11  -4   -2.76    0.82
  -3  11  -5   18.46    1.43
  -3  11  -6   -0.51    0.44
  -3  10  12    9.27    1.10
  -3  10  11   -0.90    0.60
  -3  10  10    3.62    0.79
  -3  10   9    1.64    0.53
  -3  10   9    1.82    0.45
  -3  10   8    1.00    0.53
  -3  10   8   -0.08    0.51
  -3  10   7   34.29    2.75
  -3  10   7   29.12    2.13
  -3  10   6   80.63    3.67
  -3  10   6   86.47    3.67
  -3  10   5   14.41    1.94
  -3  10   5   16.77    1.63
  -3  10   5   13.74    1.53
  -3  10   4   15.26    1.96
  -3  10   4   12.33    1.43
  -3  10   4   13.77    1.53
  -3  10   4   14.82    1.65
  -3  10   3    2.31    1.03
  -3  10   3    0.29    0.72
  -3  10   3    0.67    0.58
  -3  10   2    1.19    1.03
  -3  10   2    0.21    0.54
  -3  10   2   -1.56    1.15
  -3  10   1   25.00    2.16
  -3  10   1   23.76    2.11
  -3  10   0   20.00    2.02
  -3  10   0   24.04    2.16
  -3  10  -1    8.84    1.61
  -3  10  -1    5.73    1.40
  -3  10  -2   91.38    4.21
  -3  10  -3    1.08    0.83
  -3  10  -4    1.97    0.73
  -3  10  -5    5.60    1.07
  -3  10  -6    1.06    0.51
  -3  10  -7    0.48    0.44
  -3  10  -8    1.49    0.57
  -3  10  -9    0.77    0.37
  -3   9  13   -0.10    0.33
  -3   9  12    0.27    0.39
  -3   9  11   16.56    1.47
  -3   9  10   11.79    1.59
  -3   9   9    1.85    0.93
  -3   9   8   22.71    2.19
  -3   9   7    0.72    0.79
  -3   9   6    3.17    0.73
  -3   9   6    6.68    1.25
  -3   9   6    6.09    1.29
  -3   9   5    7.27    1.39
  -3   9   5    4.84    1.06
  -3   9   5    4.42    1.09
  -3   9   4    3.19    0.66
  -3   9   4    5.19    1.05
  -3   9   4    6.40    1.20
  -3   9   4    4.97    0.92
  -3   9   3    9.67    1.57
  -3   9   3    5.90    0.72
  -3   9   3    8.45    1.28
  -3   9   3    8.39    1.22
  -3   9   3   10.34    1.39
  -3   9   2   24.73    2.65
  -3   9   2   23.67    2.14
  -3   9   2   24.30    2.10
  -3   9   1   67.41    4.21
  -3   9   1   58.28    3.42
  -3   9   1   65.70    3.83
  -3   9   0    3.99    1.42
  -3   9   0    1.63    0.77
  -3   9   0    1.54    1.01
  -3   9  -1   11.80    1.76
  -3   9  -1   10.96    1.67
  -3   9  -2   30.45    2.71
  -3   9  -2   26.14    2.50
  -3   9  -3   34.60    2.78
  -3   9  -4   50.52    3.30
  -3   9  -5   24.74    2.28
  -3   9  -6   11.37    1.55
  -3   9  -7    5.15    1.03
  -3   9  -8   18.40    1.81
  -3   9  -8   17.26    1.52
  -3   9  -9   -0.15    0.33
  -3   9  -9    0.57    0.49
  -3   9 -10    3.23    0.67
  -3   9 -10    3.05    0.56
  -3   9 -11    0.64    0.33
  -3   9 -11    0.48    0.34
  -3   8  15    0.93    0.40
  -3   8  14    1.51    0.55
  -3   8  13    4.13    0.89
  -3   8  12    2.02    0.71
  -3   8  12    3.88    1.10
  -3   8  11    2.57    0.82
  -3   8  11    3.25    1.07
  -3   8  10    3.48    0.92
  -3   8  10    3.08    1.03
  -3   8   9   11.64    1.52
  -3   8   9   11.56    1.56
  -3   8   9    9.41    1.69
  -3   8   8   33.35    2.69
  -3   8   8   27.28    2.47
  -3   8   8   27.25    2.53
  -3   8   7   17.04    1.98
  -3   8   7   21.36    2.22
  -3   8   7   18.81    2.05
  -3   8   6   27.59    2.40
  -3   8   6   26.81    2.44
  -3   8   6   24.36    2.26
  -3   8   5    5.23    1.18
  -3   8   5    4.64    0.99
  -3   8   5    5.28    1.13
  -3   8   4   26.08    2.34
  -3   8   4   28.17    2.29
  -3   8   4   27.69    2.26
  -3   8   3   -1.08    1.30
  -3   8   3    1.01    0.74
  -3   8   3   -2.06    1.28
  -3   8   3   -0.72    0.67
  -3   8   3   -0.15    0.46
  -3   8   2   37.62    3.13
  -3   8   2   39.78    2.60
  -3   8   2   42.23    2.72
  -3   8   2   41.03    2.76
  -3   8   2   43.65    3.05
  -3   8   1   26.23    2.58
  -3   8   1   26.80    2.18
  -3   8   1   25.09    2.20
  -3   8   1   25.62    2.18
  -3   8   1   30.01    2.51
  -3   8   0    8.66    1.49
  -3   8   0   10.99    1.52
  -3   8   0    9.53    1.32
  -3   8   0   10.38    1.52
  -3   8   0    9.65    1.30
  -3   8  -1   94.33    9.60
  -3   8  -1   98.58    4.96
  -3   8  -1   89.28    4.08
  -3   8  -1   84.37    4.11
  -3   8  -1   88.21    4.40
  -3   8  -1   83.17    3.86
  -3   8  -2  302.67   17.14
  -3   8  -2  276.30    6.99
  -3   8  -2  285.58    7.52
  -3   8  -2  296.01    8.13
  -3   8  -3   49.60    3.33
  -3   8  -3   42.90    3.18
  -3   8  -4   49.73    3.40
  -3   8  -5   -0.74    0.96
  -3   8  -5   -0.29    0.54
  -3   8  -6   -0.68    0.55
  -3   8  -6   -1.78    1.09
  -3   8  -7    8.34    1.34
  -3   8  -7   10.34    1.55
  -3   8  -8    0.18    0.63
  -3   8  -8   -0.66    0.66
  -3   8  -9    0.42    0.50
  -3   8  -9   -0.45    0.51
  -3   8 -10   11.62    1.40
  -3   8 -10   12.17    1.44
  -3   8 -11    0.91    0.54
  -3   8 -11    1.76    0.63
  -3   8 -12   16.31    1.41
  -3   8 -12   15.44    1.25
  -3   8 -13    0.53    0.32
  -3   7  16    3.06    0.66
  -3   7  15   13.29    1.43
  -3   7  14   -0.59    0.73
  -3   7  13    2.88    0.85
  -3   7  12    4.08    1.06
  -3   7  11    1.32    0.85
  -3   7  10  117.84    4.96
  -3   7   9    0.11    0.79
  -3   7   8   18.88    2.02
  -3   7   8   18.01    2.04
  -3   7   8   18.81    2.10
  -3   7   7   11.05    1.56
  -3   7   7   13.46    1.71
  -3   7   7   13.67    1.83
  -3   7   7   14.77    1.90
  -3   7   6    7.93    1.41
  -3   7   6    5.90    1.17
  -3   7   6    5.62    1.09
  -3   7   6    6.24    1.15
  -3   7   5    0.80    0.64
  -3   7   5    0.20    0.44
  -3   7   5   -0.34    0.57
  -3   7   5    0.16    0.54
  -3   7   4    0.08    0.89
  -3   7   4    2.31    0.85
  -3   7   4    1.15    0.57
  -3   7   3    8.30    1.23
  -3   7   3    6.92    0.79
  -3   7   3    9.31    1.44
  -3   7   3    8.62    1.38
  -3   7   2    2.59    0.74
  -3   7   2    2.01    0.82
  -3   7   2    1.44    0.65
  -3   7   2    1.48    0.59
  -3   7   1   71.53    7.83
  -3   7   1   65.68    3.95
  -3   7   1   65.16    3.18
  -3   7   1   71.26    3.79
  -3   7   1   65.41    3.40
  -3   7   0    5.94    2.54
  -3   7   0    5.70    1.20
  -3   7   0    5.89    1.14
  -3   7   0    5.64    1.13
  -3   7   0    4.02    0.64
  -3   7   0    5.77    1.18
  -3   7  -1   18.62    4.12
  -3   7  -1   20.41    2.18
  -3   7  -1   23.78    2.06
  -3   7  -1   18.24    1.86
  -3   7  -1   19.13    1.86
  -3   7  -1   21.34    2.16
  -3   7  -2    5.50    2.23
  -3   7  -2    6.58    1.32
  -3   7  -2    7.43    1.25
  -3   7  -2    4.98    1.06
  -3   7  -2    5.36    1.12
  -3   7  -3  188.20    5.91
  -3   7  -3  172.05    5.46
  -3   7  -3  175.96    6.32
  -3   7  -4    0.22    0.85
  -3   7  -4   -0.05    0.66
  -3   7  -4    0.43    0.48
  -3   7  -5   -0.57    0.60
  -3   7  -5   -0.55    0.77
  -3   7  -6    3.64    2.15
  -3   7  -6    4.39    1.08
  -3   7  -7   67.90    3.94
  -3   7  -8   29.12    2.13
  -3   7  -8   27.58    2.58
  -3   7  -9    5.61    1.00
  -3   7  -9    5.84    1.24
  -3   7 -10   24.82    2.05
  -3   7 -10   22.15    2.12
  -3   7 -11    4.76    0.83
  -3   7 -11    3.43    0.89
  -3   7 -12    5.70    0.95
  -3   7 -13    1.15    0.52
  -3   7 -14    1.46    0.51
  -3   7 -15    6.65    0.76
  -3   6  17    1.51    0.58
  -3   6  16   12.92    1.45
  -3   6  16    6.62    1.08
  -3   6  15    2.89    0.86
  -3   6  14    3.04    0.87
  -3   6  13    9.92    1.45
  -3   6  13   11.64    1.55
  -3   6  12    0.90    0.59
  -3   6  12    0.98    0.79
  -3   6  11   11.24    1.62
  -3   6  11    8.72    1.49
  -3   6  10   66.34    3.71
   3  -6  -9    1.75    1.25
  -3   6   9    5.11    1.32
  -3   6   9    1.99    0.87
  -3   6   8   19.01    2.02
  -3   6   8   20.84    2.09
   3  -6  -7    7.48    2.18
  -3   6   7    7.31    1.25
  -3   6   7    8.52    1.36
  -3   6   6    3.72    0.90
  -3   6   6    4.93    1.02
  -3   6   5    4.64    1.00
  -3   6   5    4.24    0.90
  -3   6   5    5.15    1.00
  -3   6   4    0.04    0.84
  -3   6   4    0.89    0.53
  -3   6   3   58.98    6.61
  -3   6   3   63.33    3.22
  -3   6   3   72.59    3.41
  -3   6   2  260.64    6.53
  -3   6   2  254.59    6.43
  -3   6   1   43.33    5.78
  -3   6   1   46.94    2.81
  -3   6   0    8.62    2.68
  -3   6   0    8.80    1.23
  -3   6   0    9.87    1.29
  -3   6   0    8.42    1.26
  -3   6  -1  102.82    8.94
  -3   6  -1  107.27    4.55
  -3   6  -1   97.43    3.79
  -3   6  -1  102.05    4.32
  -3   6  -2   65.31    7.21
  -3   6  -2   76.09    3.86
  -3   6  -2   76.38    3.37
  -3   6  -2   69.34    3.29
  -3   6  -2   70.78    3.60
  -3   6  -3    4.80    1.92
  -3   6  -3    4.68    1.84
  -3   6  -3    5.38    1.05
  -3   6  -3    4.79    0.98
  -3   6  -3    5.66    1.05
  -3   6  -3    3.90    0.87
  -3   6  -4   33.64    4.66
  -3   6  -4   32.38    5.24
  -3   6  -4   37.31    2.61
  -3   6  -4   33.71    2.63
  -3   6  -5   46.39    5.75
  -3   6  -5   42.21    6.00
  -3   6  -5   48.27    3.24
  -3   6  -6   69.04    7.30
  -3   6  -6   82.35    8.56
  -3   6  -6   68.19    3.19
  -3   6  -6   63.65    3.89
  -3   6  -7    8.84    2.89
  -3   6  -7    8.52    2.54
  -3   6  -7    7.90    1.19
  -3   6  -7    8.09    1.41
  -3   6  -8    2.91    1.56
  -3   6  -8    1.49    1.27
  -3   6  -8    4.30    0.91
  -3   6  -8    3.44    1.00
  -3   6  -9    1.27    0.60
  -3   6  -9    0.64    0.53
  -3   6 -10    6.47    1.15
  -3   6 -10    6.63    1.22
  -3   6 -11    3.96    0.92
  -3   6 -11    3.54    0.83
  -3   6 -12    2.68    0.87
  -3   6 -13   16.94    1.63
  -3   6 -14   35.23    2.13
  -3   6 -15   10.21    1.13
  -3   6 -16   -0.14    0.28
  -3   5  18    3.39    0.62
   3  -5 -17   10.22    1.04
  -3   5  17    8.05    1.25
  -3   5  16    2.23    0.76
  -3   5  15    0.00    0.52
  -3   5  14   40.18    3.05
  -3   5  13   11.07    1.69
  -3   5  13   11.17    1.46
  -3   5  12   25.14    2.34
  -3   5  12   25.31    2.19
   3  -5 -11  366.52   17.99
  -3   5  11  373.17    8.48
  -3   5  11  353.22    8.13
   3  -5 -10  218.98   13.30
  -3   5  10  207.58    6.08
  -3   5  10  208.87    6.43
   3  -5  -9    6.79    2.35
  -3   5   9    5.91    1.02
  -3   5   9    8.38    1.50
  -3   5   9    7.24    1.27
   3  -5  -8   67.52    6.96
  -3   5   8   73.16    3.29
  -3   5   8   72.11    3.69
  -3   5   8   79.04    3.83
   3  -5  -7    2.48    1.73
  -3   5   7    1.64    0.71
   3  -5  -6    6.19    1.91
  -3   5   6    6.16    1.08
  -3   5   6    7.61    1.19
   3  -5  -5   33.38    4.03
   3  -5  -4   51.86    4.63
  -3   5   3   40.15    5.00
  -3   5   2   56.60    5.97
  -3   5   1   20.41    3.54
  -3   5   0   19.81    3.67
  -3   5  -1    4.71    1.39
  -3   5  -1    6.56    2.47
  -3   5  -2   10.36    2.18
  -3   5  -2    9.26    2.41
  -3   5  -3    1.27    1.08
  -3   5  -4   23.02    3.70
  -3   5  -5    0.70    0.89
  -3   5  -6   44.14    2.93
  -3   5  -6   42.98    5.51
  -3   5  -6   42.40    2.45
  -3   5  -6   43.02    2.83
  -3   5  -7   52.95    3.39
  -3   5  -7   55.10    6.52
  -3   5  -7   57.89    3.00
  -3   5  -7   56.57    3.40
  -3   5  -8   18.98    4.03
  -3   5  -8   17.93    2.05
  -3   5  -8   18.90    1.79
  -3   5  -8   18.77    2.01
  -3   5  -9   11.32    3.33
  -3   5  -9   11.15    1.65
  -3   5  -9    9.08    1.26
  -3   5  -9    9.00    1.43
  -3   5 -10    9.00    1.51
  -3   5 -10    9.48    1.33
  -3   5 -10    7.54    1.42
  -3   5 -11   16.16    1.96
  -3   5 -11   20.30    2.00
  -3   5 -12   14.98    1.90
  -3   5 -12   16.98    1.88
  -3   5 -13    0.25    0.35
  -3   5 -13    0.32    0.56
  -3   5 -14   21.28    1.90
  -3   5 -15    4.26    0.89
  -3   5 -16    8.67    1.03
  -3   5 -16    5.20    0.84
  -3   5 -17    1.50    0.40
   3  -4 -18    0.36    0.35
  -3   4  18   -0.47    0.53
  -3   4  17   -0.17    0.56
  -3   4  16    0.67    0.60
  -3   4  15    4.00    1.11
  -3   4  14   51.17    3.48
  -3   4  13    1.52    0.92
  -3   4  12    0.56    0.67
  -3   4  12    0.36    0.46
   3  -4 -11    6.03    2.49
  -3   4  11    5.42    1.19
  -3   4  11    5.88    1.08
   3  -4 -10   13.52    3.40
  -3   4  10   13.37    1.63
  -3   4  10   14.86    1.73
   3  -4  -9  103.16    8.60
  -3   4   9  113.62    4.30
  -3   4   9  109.80    4.41
  -3   4   9  110.97    4.34
   3  -4  -8    3.82    1.82
  -3   4   8    2.54    0.69
  -3   4   8    2.24    0.72
   3  -4  -7    1.24    1.17
   3  -4  -6   58.46    5.43
   3  -4  -5    0.64    0.70
   3  -4  -4   25.81    3.22
  -3   4   4   27.85    3.88
  -3   4   3  208.95   10.21
   3  -4  -3  175.32    7.53
   3  -4  -2    3.59    1.02
  -3   4   2    5.03    1.69
  -3   4   1   33.59    4.13
  -3   4   0    0.11    0.39
  -3   4   0   -0.73    1.49
  -3   4  -1   66.29    4.73
  -3   4  -2  374.62   12.01
  -3   4  -3   38.47    4.06
  -3   4  -4   11.22    2.45
  -3   4  -5   85.38    6.81
  -3   4  -6   30.77    4.44
  -3   4  -7  417.64   16.74
  -3   4  -7  358.85    7.17
  -3   4  -8   85.51    8.13
  -3   4  -8   80.87    4.29
  -3   4  -8   81.15    3.62
  -3   4  -9    6.02    2.20
  -3   4  -9    5.54    1.31
  -3   4  -9    7.48    1.16
  -3   4 -10    3.61    1.00
  -3   4 -10    4.96    2.25
  -3   4 -10    6.04    1.14
  -3   4 -11   23.35    4.77
  -3   4 -11   18.91    2.30
  -3   4 -11   21.62    2.09
  -3   4 -12   85.74    4.66
  -3   4 -12   99.35    4.48
  -3   4 -13   33.76    2.96
  -3   4 -13   37.43    2.76
  -3   4 -14    0.82    0.57
  -3   4 -14    0.52    0.83
  -3   4 -15   73.92    3.80
  -3   4 -15   98.02    3.98
  -3   4 -16   -0.05    0.32
  -3   4 -16    0.36    0.65
  -3   4 -17   -0.20    0.44
  -3   4 -17    0.18    0.30
  -3   3  18    4.65    1.02
  -3   3  17   -0.72    0.77
  -3   3  16    1.36    0.73
  -3   3  15    0.11    0.75
  -3   3  14   13.60    1.97
  -3   3  13   60.40    3.82
   3  -3 -12    1.89    1.16
  -3   3  12    2.10    0.75
   3  -3 -11  190.51   12.80
  -3   3  11  195.21    6.14
   3  -3 -10   80.97    7.88
  -3   3  10   71.64    3.62
  -3   3  10   71.55    3.34
   3  -3  -9   41.37    5.47
  -3   3   9   46.64    2.71
  -3   3   9   51.34    2.80
   3  -3  -8    0.26    0.98
   3  -3  -7   54.75    5.51
   3  -3  -6   42.99    4.60
   3  -3  -5   43.06    4.28
   3  -3  -4   57.01    4.50
  -3   3   4   56.98    4.76
  -3   3   3   50.81    4.54
   3  -3  -3   41.77    3.64
   3  -3  -2   68.12    4.08
  -3   3   2   71.89    5.43
  -3   3   2   66.19    3.41
  -3   3   1    1.99    0.67
   3  -3  -1    2.37    0.99
  -3   3   1    1.80    1.25
   3  -3   0   41.93    2.36
  -3   3   0   35.94    3.07
  -3   3  -1   23.82    2.71
  -3   3  -2  136.56    6.72
  -3   3  -3    6.68    1.55
  -3   3  -4  165.42    8.35
  -3   3  -5   44.33    4.63
  -3   3  -6  176.23    9.87
  -3   3  -7  148.52    9.61
  -3   3  -8   43.37    2.49
  -3   3  -8   56.56    6.23
  -3   3  -9   50.88    2.84
  -3   3  -9   45.56    5.89
  -3   3 -10  147.56    5.05
  -3   3 -10  154.82   11.31
  -3   3 -11    2.70    0.86
  -3   3 -11    2.84    1.77
  -3   3 -12    7.75    1.32
  -3   3 -12    5.15    2.08
  -3   3 -13   38.04    2.82
  -3   3 -14   34.86    2.66
  -3   3 -15    4.36    1.00
  -3   3 -16    0.30    0.53
  -3   3 -16    0.99    0.52
  -3   3 -17    0.68    0.71
  -3   3 -17    0.37    0.37
  -3   3 -18    2.80    0.60
   3  -2 -19    0.47    0.36
  -3   2  18    8.89    1.26
  -3   2  17   -0.16    0.66
  -3   2  16    0.42    0.66
  -3   2  15    1.85    0.93
  -3   2  14   16.59    2.12
  -3   2  13    9.29    1.71
  -3   2  12   55.89    3.48
   3  -2 -12   61.96    7.52
  -3   2  11  303.69    7.51
   3  -2 -11  309.31   16.19
  -3   2  10    0.82    0.56
   3  -2 -10    0.07    1.12
  -3   2   9   47.58    2.66
   3  -2  -9   50.00    5.94
   3  -2  -8    1.98    1.54
   3  -2  -7   -0.05    0.76
   3  -2  -6    0.91    0.71
   3  -2  -5  131.93    7.33
   3  -2  -4   -0.65    0.96
  -3   2   4    1.26    0.88
   3  -2  -3   78.50    4.87
  -3   2   3   67.35    3.52
  -3   2   3   83.05    4.96
  -3   2   2  691.06   14.54
  -3   2   2  693.07   11.74
  -3   2   1    2.13    0.82
   3  -2  -1    2.91    0.88
   3  -2   0  113.59    4.16
  -3   2   0  121.02    5.45
   3  -2   1    2.83    0.56
  -3   2  -1    2.36    1.29
  -3   2  -2    0.94    0.76
  -3   2  -3  142.60    6.96
  -3   2  -4   73.35    5.29
  -3   2  -5    6.39    1.75
  -3   2  -6   -0.44    1.15
  -3   2  -7  324.62   13.23
  -3   2  -8    7.45    2.34
  -3   2  -9   44.85    2.58
  -3   2  -9   44.87    5.60
  -3   2 -10  130.57    4.54
  -3   2 -10  132.14   10.01
  -3   2 -11   13.70    1.63
  -3   2 -11   15.64    3.77
  -3   2 -12   37.42    2.74
  -3   2 -12   36.68    5.69
  -3   2 -13    7.69    1.38
  -3   2 -14    0.19    0.68
  -3   2 -15   87.03    3.99
  -3   2 -16    0.73    0.74
  -3   2 -17   -0.39    0.54
  -3   2 -18    4.11    0.83
  -3   1  18    1.47    0.62
  -3   1  17   -0.83    0.78
  -3   1  16    1.76    0.72
   3  -1 -16    2.04    0.64
  -3   1  15   12.19    1.82
   3  -1 -15   10.25    1.23
   3  -1 -14    0.16    0.41
  -3   1  14    0.91    0.97
   3  -1 -13    0.32    0.41
  -3   1  13    1.30    0.95
  -3   1  12    1.94    0.86
   3  -1 -12    1.96    0.73
   3  -1 -12    1.44    1.85
   3  -1 -11    0.47    0.47
  -3   1  11   -0.15    0.48
  -3   1  10  166.69    5.30
   3  -1 -10  173.45   11.42
  -3   1   9  105.82    3.88
   3  -1  -9  101.04    8.26
   3  -1  -8   11.21    2.79
   3  -1  -7  182.97    9.92
   3  -1  -6    5.67    1.89
   3  -1  -5   10.13    2.12
   3  -1  -4  112.51    6.37
   3  -1  -3  259.05    8.92
  -3   1   3  254.64    7.19
   3  -1  -2  142.05    6.20
   3  -1  -1    1.00    0.62
   3  -1   0    0.01    0.54
   3  -1   1   -0.02    0.36
  -3   1  -1    0.19    0.57
   3  -1   1    0.20    0.26
  -3   1  -2   11.79    1.94
   3  -1   2   11.12    0.82
  -3   1  -3    1.79    1.19
  -3   1  -4   74.12    5.14
  -3   1  -5  174.34    8.33
  -3   1  -6    5.99    1.60
  -3   1  -7   63.62    5.66
  -3   1  -8  278.09   12.46
  -3   1  -9   93.24    7.71
  -3   1 -10   23.53    1.84
  -3   1 -10   24.78    4.15
  -3   1 -11   13.72    1.61
  -3   1 -11   14.99    1.63
  -3   1 -11   15.79    3.52
  -3   1 -12   12.58    1.59
  -3   1 -12   11.77    1.52
  -3   1 -13    2.99    0.87
  -3   1 -13    1.98    0.82
  -3   1 -13    1.99    1.24
  -3   1 -14   49.81    3.19
  -3   1 -14   51.39    3.23
  -3   1 -15    0.19    0.50
  -3   1 -15    0.00    0.51
  -3   1 -16   17.31    1.80
  -3   1 -16   17.37    1.79
  -3   1 -17    0.74    0.49
  -3   1 -17    0.08    0.48
  -3   1 -19    1.63    0.56
  -3   0  18    2.55    0.63
  -3   0  17   -0.03    0.48
   3   0 -17    0.50    0.43
  -3   0  16   -0.92    0.67
   3   0 -16    0.87    0.56
  -3   0  15   27.79    2.49
   3   0 -15   28.19    2.05
   3   0 -14   26.48    2.05
  -3   0  14   26.89    2.42
  -3   0  13   40.27    2.99
   3   0 -13   37.37    2.49
  -3   0  12  110.65    4.73
   3   0 -12  103.27    3.90
   3   0 -12  117.44   10.36
   3   0 -11  115.50    4.01
  -3   0  11  111.91    4.50
   3   0 -11  118.41   10.07
  -3   0  10    1.06    0.59
   3   0 -10    0.51    1.11
  -3   0   9   15.83    1.56
   3   0  -9   12.77    2.99
   3   0  -8   71.40    6.74
   3   0  -7  237.85   11.46
   3   0  -6    1.07    1.31
   3   0  -5  999.90   20.72
   3   0  -4   92.51    5.99
  -3   0   3   15.37    1.25
   3   0  -3   15.87    2.39
   3   0  -2  176.60    7.17
   3   0  -1   12.91    1.94
   3   0   0  127.07    5.49
   3   0   1   73.12    3.94
   3   0   1   71.99    3.59
   3   0   2  148.82    4.87
  -3   0  -2  162.25    6.71
   3   0   3  150.77    4.76
  -3   0  -3  158.36    7.04
   3   0   4  178.38    5.18
  -3   0  -4  205.26    8.47
  -3   0  -5   34.17    3.82
   3   0   5   26.64    2.18
   3   0   6    0.52    0.44
  -3   0  -6    0.57    0.78
  -3   0  -7    2.32    1.32
  -3   0  -8    0.44    0.76
  -3   0  -9   35.43    4.52
  -3   0 -10   43.54    5.30
  -3   0 -11   13.83    1.77
  -3   0 -11   14.36    1.52
  -3   0 -12   15.27    1.87
  -3   0 -12   15.02    1.63
  -3   0 -12   14.62    3.37
  -3   0 -13   50.07    3.41
  -3   0 -13   53.89    3.11
  -3   0 -13   54.70    6.68
  -3   0 -14    4.89    1.18
  -3   0 -14    4.84    1.02
  -3   0 -15   28.22    2.46
  -3   0 -15   26.41    2.28
  -3   0 -16    1.26    0.56
  -3   0 -16    1.50    0.65
  -3   0 -17    4.23    1.01
  -3   0 -17    5.16    0.89
  -3   0 -18    7.85    1.08
  -3   0 -19    3.24    0.60
   3   1 -18   -0.02    0.31
  -3  -1  17    2.14    0.68
   3   1 -17    4.24    0.77
   3   1 -16    0.01    0.48
  -3  -1  16    0.22    0.53
  -3  -1  15    9.65    1.54
   3   1 -15   10.53    1.39
   3   1 -14    7.17    1.19
  -3  -1  14    8.60    1.44
   3   1 -13    3.07    0.79
  -3  -1  13    2.79    1.07
  -3  -1  12   46.58    3.06
   3   1 -12   47.63    2.72
   3   1 -12   55.12    7.11
  -3  -1  11  141.45    5.06
   3   1 -11  146.79    4.59
  -3  -1  10   27.96    2.26
   3   1 -10   35.52    5.34
  -3  -1   9   27.82    2.00
   3   1  -9   31.57    4.88
   3   1  -8   84.40    7.41
   3   1  -7    1.76    1.58
   3   1  -6   32.43    4.25
   3   1  -5  185.09    9.33
   3   1  -4    0.15    0.98
   3   1  -3   48.87    4.26
   3   1  -2  162.44    7.37
   3   1  -1   69.14    4.59
   3   1   0   29.70    2.91
   3   1   1    0.35    0.48
   3   1   2   55.86    3.63
   3   1   3 2153.74   22.34
   3   1   4  282.57    8.18
  -3  -1  -4  281.57    9.78
   3   1   5   -0.57    0.45
  -3  -1  -5   -0.06    0.79
  -3  -1  -6   38.16    4.01
   3   1   6   33.13    3.09
   3   1   7  179.66    7.60
  -3  -1  -7  195.13    9.17
   3   1   8   73.92    5.35
  -3  -1  -8   81.30    6.29
  -3  -1  -9   38.33    4.56
  -3  -1 -10  131.76    4.71
  -3  -1 -10  125.72    8.63
  -3  -1 -11   21.85    2.14
  -3  -1 -11   17.93    1.68
  -3  -1 -11   22.49    3.86
  -3  -1 -12   -0.03    0.47
  -3  -1 -12    0.53    0.62
  -3  -1 -12    0.16    1.04
  -3  -1 -13    8.53    1.46
  -3  -1 -13    7.88    1.16
  -3  -1 -14    2.57    0.86
  -3  -1 -15   -0.36    0.62
  -3  -1 -16    0.94    0.55
  -3  -1 -17    0.73    0.52
  -3  -1 -18    0.61    0.41
  -3  -1 -19    3.93    0.70
   3   2 -18    0.34    0.33
   3   2 -17    1.08    0.48
   3   2 -16    0.71    0.51
  -3  -2  15    2.33    0.77
   3   2 -15    3.81    0.99
   3   2 -14    4.46    0.86
  -3  -2  14    4.00    1.02
   3   2 -13   -0.46    0.73
  -3  -2  13    0.13    0.50
  -3  -2  12   69.73    3.67
   3   2 -12   82.80    3.64
  -3  -2  11    9.28    1.31
   3   2 -11   11.84    1.37
   3   2 -11    7.00    2.55
  -3  -2  10   58.39    3.06
   3   2 -10   57.11    2.95
   3   2 -10   66.22    7.48
  -3  -2   9   19.62    1.65
   3   2  -9   19.57    3.93
   3   2  -8   14.61    3.23
   3   2  -7   56.77    5.93
   3   2  -6   42.46    4.97
   3   2  -5   42.94    4.71
   3   2  -4  141.06    8.20
   3   2  -3   30.92    3.77
   3   2  -2    4.80    1.53
   3   2  -1  123.31    6.68
   3   2   0   44.63    3.87
   3   2   1   88.94    5.30
   3   2   2  301.67    9.63
   3   2   3   11.10    1.87
   3   2   4   23.65    2.79
   3   2   5   86.42    5.45
  -3  -2  -5   83.75    5.66
  -3  -2  -6   16.76    2.77
   3   2   6   15.22    2.45
   3   2   7    0.12    0.72
  -3  -2  -7   -0.10    0.69
  -3  -2  -8   21.24    3.19
   3   2   8   20.20    3.14
   3   2   9   52.86    5.29
  -3  -2  -9   53.82    5.19
  -3  -2 -10   57.57    3.24
  -3  -2 -10   59.01    5.72
  -3  -2 -11    0.50    0.53
  -3  -2 -11    0.19    0.49
  -3  -2 -11    1.01    1.18
  -3  -2 -12    9.78    1.58
  -3  -2 -13    3.14    1.00
  -3  -2 -14   20.96    2.33
  -3  -2 -15    0.29    0.67
  -3  -2 -16    0.70    0.56
  -3  -2 -17   -0.52    0.66
  -3  -2 -18    3.71    0.92
  -3  -2 -19    6.49    0.96
   3   3 -17    9.15    0.97
   3   3 -16    0.85    0.48
   3   3 -15    6.02    1.00
   3   3 -14    4.18    0.98
   3   3 -13   18.89    1.83
   3   3 -12   53.15    3.00
   3   3 -11   15.18    1.65
   3   3 -11   17.49    3.99
   3   3 -10   55.78    2.91
   3   3 -10   60.00    7.21
   3   3  -9   19.82    1.76
   3   3  -9   15.82    3.65
   3   3  -8   13.28    1.35
   3   3  -8   14.15    3.26
   3   3  -7   34.05    4.83
   3   3  -6   72.98    6.75
   3   3  -5    0.81    0.82
   3   3  -4   87.95    6.87
   3   3  -3  188.61    9.64
   3   3  -2   30.98    3.86
   3   3  -1   35.74    3.98
   3   3   0  167.74    8.34
   3   3   1    2.73    1.55
   3   3   2    1.63    0.97
   3   3   3    8.77    1.91
   3   3   4  182.85    8.63
   3   3   5   48.62    4.56
   3   3   6  342.92   12.25
  -3  -3  -6  309.50   11.30
   3   3   7   77.24    5.90
  -3  -3  -7   80.59    6.06
   3   3   8   53.07    5.32
  -3  -3  -8   57.14    5.18
   3   3   9   24.02    3.70
  -3  -3  -9   25.58    3.56
  -3  -3 -10  169.67    5.60
   3   3  10  142.05    9.61
  -3  -3 -11   -0.08    0.38
  -3  -3 -12    7.10    1.39
  -3  -3 -12    4.25    1.98
  -3  -3 -13   26.70    2.60
  -3  -3 -14   10.56    1.67
  -3  -3 -15    0.02    0.64
  -3  -3 -16    0.05    0.59
  -3  -3 -17   15.87    1.81
  -3  -3 -18    1.49    0.57
  -3  -3 -19    3.57    0.71
   3   4 -17    3.00    0.53
   3   4 -16   19.04    1.39
   3   4 -15    7.86    1.05
   3   4 -14    5.90    1.06
   3   4 -13    0.97    0.54
   3   4 -12   21.27    1.94
   3   4 -11   41.61    2.61
   3   4 -10    3.61    0.88
   3   4 -10    4.54    1.03
   3   4 -10    2.16    1.58
   3   4  -9  223.57    5.83
   3   4  -9  236.41    5.88
   3   4  -9  217.48   13.56
   3   4  -8   32.52    2.21
   3   4  -8   36.23    2.25
   3   4  -8   31.68    5.09
   3   4  -7    8.63    1.17
   3   4  -7    7.54    2.28
   3   4  -6   17.74    1.55
   3   4  -6   18.70    3.62
   3   4  -5   66.61    6.59
   3   4  -4   36.84    4.74
   3   4  -3   89.78    7.28
   3   4  -2    5.29    1.84
   3   4  -1  133.08    8.37
   3   4   0  211.30   10.40
   3   4   1   50.06    5.19
   3   4   2  117.95    7.66
   3   4   3  411.59   14.22
   3   4   4   38.41    4.50
   3   4   5  544.41   16.80
   3   4   6    2.18    1.12
  -3  -4  -6    2.58    1.28
   3   4   7    3.12    1.44
  -3  -4  -7    1.81    1.10
  -3  -4  -8   48.56    4.77
   3   4   8   47.54    5.38
   3   4   9   64.69    3.30
  -3  -4  -9   62.07    3.29
   3   4   9   63.03    6.54
   3   4  10   15.12    1.65
  -3  -4 -10   14.73    1.78
   3   4  10   15.48    3.42
  -3  -4 -11   31.28    2.65
   3   4  11   31.94    2.45
   3   4  11   26.82    4.87
   3   4  12    7.81    1.26
  -3  -4 -12    8.41    1.47
   3   4  13    7.38    1.22
  -3  -4 -13    6.40    1.28
  -3  -4 -14    1.23    0.73
  -3  -4 -15    1.81    1.39
  -3  -4 -16   23.04    2.30
  -3  -4 -17    5.20    1.12
  -3  -4 -18   22.33    1.84
  -3  -4 -19    2.64    0.57
   3   5 -16   11.03    0.93
   3   5 -15    0.68    0.47
   3   5 -14    0.66    0.54
   3   5 -13    1.85    0.71
   3   5 -12    0.65    0.72
   3   5 -11    1.31    0.67
   3   5 -11    0.28    0.64
   3   5 -10    5.29    1.00
   3   5 -10    5.20    0.95
   3   5  -9  147.88    5.06
   3   5  -9  150.99    4.71
   3   5  -9  148.44   11.88
   3   5  -8   17.20    1.83
   3   5  -8   16.69    1.53
   3   5  -8   16.44    4.06
   3   5  -7    1.55    0.76
   3   5  -7    2.42    0.79
   3   5  -7    1.29    1.34
   3   5  -6   32.42    2.25
   3   5  -6   32.23    1.95
   3   5  -6   26.66    4.84
   3   5  -5   14.12    3.48
   3   5  -5   18.61    1.68
   3   5  -4    0.15    0.80
   3   5  -4   -0.21    0.40
   3   5  -3    0.95    1.42
   3   5  -2   21.28    3.88
   3   5  -1   35.55    4.89
   3   5   0   56.16    5.97
   3   5   1    3.24    1.49
   3   5   2  150.13    9.54
   3   5   3  251.79   12.28
   3   5   4   16.34    3.40
   3   5   5    9.12    2.50
   3   5   6   15.17    3.20
  -3  -5  -6   13.04    2.55
   3   5   7   84.74    7.54
   3   5   7   86.70    3.79
   3   5   8    7.33    2.43
   3   5   8    5.97    1.07
  -3  -5  -8    6.11    1.05
   3   5   9   19.16    3.94
  -3  -5  -9   17.15    1.84
   3   5   9   20.34    1.96
   3   5  10    2.12    1.73
  -3  -5 -10    1.05    0.52
   3   5  10    1.11    0.74
   3   5  11   15.48    3.80
  -3  -5 -11   12.27    1.73
   3   5  11   13.63    1.79
   3   5  12   11.51    3.37
  -3  -5 -12   10.31    1.67
   3   5  12    9.57    1.52
  -3  -5 -13   11.23    1.63
   3   5  13   10.85    1.53
  -3  -5 -14   -0.52    0.74
   3   5  14   -0.19    0.56
  -3  -5 -15    3.94    1.04
   3   5  15    7.76    1.45
  -3  -5 -16   73.48    3.74
  -3  -5 -17    4.05    0.92
  -3  -5 -18    3.71    0.78
  -3  -5 -19   11.49    1.04
   3   6 -15    0.33    0.37
   3   6 -14   33.67    1.77
   3   6 -13   21.55    1.60
   3   6 -12   41.83    2.32
   3   6 -11    8.19    1.20
   3   6 -11    8.68    1.15
   3   6 -10    3.56    0.87
   3   6 -10    2.84    0.82
   3   6  -9   82.00    3.80
   3   6  -9   84.77    3.45
   3   6  -8   19.22    1.90
   3   6  -8   18.11    1.57
   3   6  -7   17.67    1.89
   3   6  -7   18.29    4.17
   3   6  -6   25.71    2.19
   3   6  -6   23.30    4.74
   3   6  -5   55.08    3.07
   3   6  -5   47.56    6.62
   3   6  -4   13.88    1.56
   3   6  -4   11.99    1.44
   3   6  -4   12.30    3.27
   3   6  -3   25.14    1.96
   3   6  -3   20.99    1.89
   3   6  -3   22.23    4.43
   3   6  -2    1.98    0.55
   3   6  -2    1.48    0.63
   3   6  -2    1.45    0.65
   3   6  -2    1.18    1.10
   3   6  -1   16.57    3.60
   3   6  -1   15.31    1.66
   3   6  -1   17.86    1.58
   3   6   0    3.41    1.91
   3   6   0    2.87    0.79
   3   6   1    2.17    1.57
   3   6   1    0.92    0.62
   3   6   2   87.16    7.94
   3   6   2   85.32    3.80
   3   6   3    1.95    1.44
   3   6   3    3.73    0.90
   3   6   4   -0.74    1.33
   3   6   4    0.23    0.52
   3   6   5   39.82    5.50
   3   6   5   37.78    2.61
   3   6   6    1.04    1.28
   3   6   6    0.16    0.45
   3   6   7   11.79    2.95
   3   6   7   12.93    1.68
   3   6   8  107.12    9.43
  -3  -6  -8   94.63    4.00
   3   6   8  110.51    4.67
   3   6   9   10.09    3.05
   3   6   9   10.00    1.57
  -3  -6  -9    8.32    1.31
   3   6  10   31.87    5.58
  -3  -6 -10   28.23    2.35
   3   6  10   30.38    2.57
  -3  -6 -11   65.55    3.63
   3   6  11   71.14    3.94
  -3  -6 -12    5.87    1.20
   3   6  12    7.09    1.36
   3   6  13    1.25    0.72
  -3  -6 -13    1.70    0.74
   3   6  14    2.32    0.76
  -3  -6 -14    3.57    0.93
   3   6  15   15.22    1.60
  -3  -6 -15   14.95    1.72
  -3  -6 -16   11.12    1.41
   3   6  16   10.59    1.24
  -3  -6 -17    2.48    0.63
  -3  -6 -18   12.11    1.11
   3   7 -14    1.42    0.47
   3   7 -13    0.27    0.44
   3   7 -12   22.79    1.46
   3   7 -11   11.68    1.34
   3   7 -11   11.72    1.14
   3   7 -10    0.94    0.54
   3   7  -9   -0.27    0.60
   3   7  -8   -0.03    0.78
   3   7  -7  124.34    4.82
   3   7  -6   55.88    3.24
   3   7  -5    3.35    0.96
   3   7  -5    1.42    1.48
   3   7  -4   60.67    3.32
   3   7  -4   50.54    3.02
   3   7  -4   54.42    7.12
   3   7  -3   31.33    2.40
   3   7  -3   23.21    2.15
   3   7  -3   31.96    5.42
   3   7  -2   48.56    2.90
   3   7  -2   43.63    2.96
   3   7  -2   48.74    6.63
   3   7  -1    6.35    1.08
   3   7  -1    4.91    1.07
   3   7  -1    5.34    1.18
   3   7  -1    5.49    2.31
   3   7   0  127.76    4.40
   3   7   0  124.05    4.96
   3   7   0  131.31    4.99
   3   7   0  131.55   10.58
   3   7   1  147.64    4.62
   3   7   1  145.55    5.33
   3   7   1  152.16    5.44
   3   7   1  150.40   11.31
   3   7   2    7.60    1.45
   3   7   2    7.27    3.01
   3   7   3  137.53    5.20
   3   7   3  148.85   11.25
   3   7   3  131.02    5.03
   3   7   4    6.45    2.44
   3   7   4    7.84    1.40
   3   7   4    8.39    1.40
   3   7   5   12.04    1.61
   3   7   5   14.58    3.62
   3   7   5   10.45    1.54
   3   7   6    5.55    2.45
   3   7   6    4.55    1.08
   3   7   6    2.85    0.81
   3   7   7   29.32    2.57
   3   7   7   24.78    4.54
   3   7   8   49.86    3.30
   3   7   8   51.18    6.85
   3   7   9    6.83    1.34
   3   7   9    5.61    2.39
   3   7  10   26.80    2.51
   3   7  11    2.98    1.05
  -3  -7 -12   13.26    1.56
   3   7  12   13.80    1.78
  -3  -7 -13    1.22    0.55
   3   7  13    0.43    0.60
   3   7  14    9.61    1.42
  -3  -7 -14    9.98    1.26
  -3  -7 -15   10.83    1.25
   3   7  15    9.61    1.25
   3   7  16   -0.28    0.36
  -3  -7 -16    0.10    0.26
   3   7  17   17.67    1.63
   3   8 -12   25.23    1.70
   3   8 -11    1.32    0.53
   3   8 -10   20.69    1.74
   3   8 -10   19.73    1.86
   3   8  -9    7.48    1.17
   3   8  -9    8.45    1.33
   3   8  -8    3.29    0.93
   3   8  -8    2.52    0.84
   3   8  -7   20.02    2.05
   3   8  -7   17.11    2.03
   3   8  -6    3.61    0.90
   3   8  -6    3.25    1.09
   3   8  -5    4.37    1.07
   3   8  -5    3.38    0.84
   3   8  -5    2.65    0.91
   3   8  -4   21.84    2.10
   3   8  -4   16.82    1.82
   3   8  -4   16.34    1.94
   3   8  -3   58.38    3.32
   3   8  -3   49.19    3.15
   3   8  -3   55.11    3.38
   3   8  -2   36.01    2.59
   3   8  -2   29.99    2.56
   3   8  -2   38.62    6.02
   3   8  -1    0.24    0.55
   3   8  -1    0.53    0.59
   3   8  -1    1.30    0.77
   3   8  -1    0.27    0.80
   3   8   0    1.68    0.75
   3   8   0    1.93    0.72
   3   8   0    1.88    1.00
   3   8   0    1.16    1.14
   3   8   1   80.89    4.14
   3   8   1   83.92    3.72
   3   8   1   86.06    4.36
   3   8   1   88.79    9.17
   3   8   2   45.20    3.13
   3   8   2   49.72    3.28
   3   8   2   47.17    6.70
   3   8   3    6.55    1.32
   3   8   3    5.80    2.31
   3   8   3    6.84    1.33
   3   8   4    9.96    1.65
   3   8   4   11.18    3.39
   3   8   4    9.68    1.52
   3   8   4    7.28    1.33
   3   8   5    6.16    1.39
   3   8   5    6.83    2.80
   3   8   5    5.06    1.13
   3   8   5    5.60    1.24
   3   8   6   36.61    2.88
   3   8   6   30.85    2.69
   3   8   6   34.53    2.68
   3   8   7    0.11    0.80
   3   8   7    0.61    0.73
   3   8   7    0.42    0.58
   3   8   8   16.88    2.01
   3   8   8   14.21    1.95
   3   8   8   15.08    1.72
   3   8   9    1.35    0.72
   3   8   9    2.00    0.90
   3   8  10   21.35    2.26
   3   8  10   20.20    2.32
   3   8  11   12.74    1.73
   3   8  11   11.29    1.80
   3   8  12   58.36    3.41
   3   8  12   49.98    3.52
   3   8  13    0.28    0.66
   3   8  13    0.58    0.78
   3   8  14    2.59    0.80
   3   8  14    2.90    0.90
   3   8  15    4.38    0.83
   3   8  15    3.97    0.90
   3   8  16   40.80    1.98
   3   8  16   32.31    2.14
   3   9 -10    1.10    0.43
   3   9  -9   -0.18    0.41
   3   9  -8    5.18    1.02
   3   9  -8    4.89    0.95
   3   9  -7    0.70    0.72
   3   9  -7    0.26    0.40
   3   9  -6    1.63    0.79
   3   9  -6    1.23    0.68
   3   9  -5   21.47    1.80
   3   9  -5   21.03    2.05
   3   9  -4    0.22    0.71
   3   9  -4    0.43    0.66
   3   9  -4    1.63    0.77
   3   9  -3    7.56    1.30
   3   9  -3    6.16    1.17
   3   9  -2   12.81    1.54
   3   9  -2   10.78    1.61
   3   9  -1    1.17    0.77
   3   9  -1    0.27    0.67
   3   9   0    5.15    1.06
   3   9   0    3.51    1.00
   3   9   0    4.46    1.11
   3   9   1    6.29    1.08
   3   9   1    7.25    1.34
   3   9   1    7.14    1.54
   3   9   1    4.15    0.83
   3   9   2   59.25    3.57
   3   9   2   63.32    3.76
   3   9   3   10.65    1.67
   3   9   3   11.62    1.86
   3   9   4   11.54    1.71
   3   9   4   11.01    1.66
   3   9   5    9.53    1.64
   3   9   5   11.09    1.66
   3   9   5   11.20    1.63
   3   9   6   59.51    3.65
   3   9   6   54.33    3.51
   3   9   6   61.78    3.54
   3   9   7   24.51    2.36
   3   9   7   23.06    2.34
   3   9   7   24.41    2.22
   3   9   8    6.70    1.36
   3   9   8    4.63    0.86
   3   9   8    4.03    1.05
   3   9   9   18.71    2.16
   3   9   9   18.36    2.11
   3   9   9   17.63    1.71
   3   9  10   47.12    3.11
   3   9  10   35.11    2.85
   3   9  11    1.09    0.77
   3   9  11    0.68    0.57
   3   9  12    1.12    0.71
   3   9  12    0.34    0.51
   3   9  13    4.16    0.91
   3   9  13    2.15    0.77
   3   9  14   13.15    1.32
   3   9  14   10.50    1.29
   3   9  15    4.59    0.71
   3   9  15    3.48    0.70
   3  10  -7    2.86    0.63
   3  10  -6   12.49    1.36
   3  10  -6   10.32    1.11
   3  10  -5   12.70    1.43
   3  10  -4    0.34    0.54
   3  10  -4   -0.38    0.48
   3  10  -3   -0.24    0.58
   3  10  -3   -0.08    0.52
   3  10  -2   15.52    1.63
   3  10  -2   11.17    1.49
   3  10  -1   -0.06    0.46
   3  10  -1    0.04    0.59
   3  10   0    2.85    0.81
   3  10   0    1.51    0.85
   3  10   1    3.67    1.13
   3  10   2    2.04    0.82
   3  10   2    1.30    0.49
   3  10   3   43.36    2.97
   3  10   3   43.46    2.72
   3  10   4   99.28    4.40
   3  10   4  100.18    4.38
   3  10   5   18.52    1.97
   3  10   5   18.28    1.94
   3  10   6   23.13    2.20
   3  10   6   21.55    1.98
   3  10   7   16.17    1.83
   3  10   7   12.98    1.48
   3  10   8    4.06    1.01
   3  10   8    4.21    0.81
   3  10   9   14.36    1.70
   3  10   9   11.18    1.47
   3  10  10   10.19    1.35
   3  10  10    7.79    1.24
   3  10  11    2.16    0.76
   3  10  11    0.96    0.58
   3  10  12    1.34    0.65
   3  10  12   -0.25    0.47
   3  10  13    0.67    0.40
   3  10  13   -0.01    0.32
   3  11  -4    5.15    0.70
   3  11  -3    7.19    0.90
   3  11  -2    3.46    0.74
   3  11  -1    0.20    0.48
   3  11   0   11.52    1.35
   3  11   1    0.64    0.62
   3  11   2   18.72    1.75
   3  11   3    2.17    0.84
   3  11   3    1.18    0.41
   3  11   4   17.34    1.62
   3  11   4   20.30    1.85
   3  11   4   15.46    1.33
   3  11   5   19.66    1.71
   3  11   5   22.28    1.81
   3  11   5   18.43    1.47
   3  11   6    1.07    0.59
   3  11   6    1.93    0.72
   3  11   6    0.11    0.58
   3  11   7    0.78    0.60
   3  11   7    0.68    0.48
   3  11   8    4.39    0.88
   3  11   8    4.33    0.73
   3  11   9    1.31    0.58
   3  11  10    0.12    0.40
   3  11  11   12.21    1.09
   3  12  -1    3.23    0.58
   3  12   0   30.48    1.61
   3  12   1    1.32    0.50
   3  12   2    5.37    0.76
   3  12   3    0.81    0.47
   3  12   4    1.60    0.48
   3  12   5    3.78    0.67
  -4  11   8    2.52    0.57
  -4  11   7    3.13    0.76
  -4  11   3    7.99    1.12
  -4  11   2    2.50    0.78
  -4  11   1    2.80    0.81
  -4  11   0    1.47    0.62
  -4  11  -1    0.48    0.45
  -4  11  -2   21.15    1.55
  -4  11  -3   40.11    2.03
  -4  11  -4   -1.16    0.53
  -4  11  -5   11.15    0.94
  -4  10  11   10.86    1.09
  -4  10  10    0.92    0.45
  -4  10   9    3.04    0.71
  -4  10   8    0.37    0.44
  -4  10   7    0.54    0.50
  -4  10   7    0.85    0.58
  -4  10   6    3.10    0.88
  -4  10   6    3.70    0.87
  -4  10   5    5.05    1.18
  -4  10   5    6.83    0.97
  -4  10   5    4.82    0.91
  -4  10   4    1.25    0.85
  -4  10   4    2.64    1.10
  -4  10   4    0.95    0.56
  -4  10   4    0.72    0.48
  -4  10   4    0.93    0.49
  -4  10   3    1.00    0.90
  -4  10   3    2.09    0.99
  -4  10   3    0.70    0.60
  -4  10   3   -0.07    0.27
  -4  10   2    0.26    0.67
  -4  10   2    2.21    0.85
  -4  10   1   14.01    1.54
  -4  10   0    3.72    0.68
  -4  10  -1    1.29    0.92
  -4  10  -2   18.76    1.63
  -4  10  -3   -2.85    1.08
  -4  10  -4    1.29    0.49
  -4  10  -5   -0.92    0.74
  -4  10  -6   -2.10    0.69
  -4  10  -7    4.35    0.58
  -4   9  13   16.63    1.36
  -4   9  12    3.57    0.76
  -4   9  11   -0.84    0.81
  -4   9  11    0.54    0.50
  -4   9  10    1.62    0.47
  -4   9  10    3.04    0.85
  -4   9   9    0.17    0.85
  -4   9   9    2.62    0.89
  -4   9   8   31.22    2.68
  -4   9   8   37.94    2.61
  -4   9   7   27.46    2.57
  -4   9   7   33.08    2.48
  -4   9   7   30.43    2.29
  -4   9   6    1.66    0.65
  -4   9   6    1.12    0.75
  -4   9   5   49.74    3.54
  -4   9   5   57.10    3.14
  -4   9   5   55.32    3.16
  -4   9   4   10.15    1.58
  -4   9   4   11.16    1.45
  -4   9   4   10.27    1.29
  -4   9   4   10.05    1.32
  -4   9   4   15.28    1.86
  -4   9   3   74.34    4.31
  -4   9   3   74.04    3.55
  -4   9   3   77.03    3.66
  -4   9   3   85.29    4.06
  -4   9   3   80.97    3.61
  -4   9   2   26.61    2.69
  -4   9   2   22.36    1.97
  -4   9   2   25.09    2.12
  -4   9   2   21.52    1.94
  -4   9   1    2.76    1.27
  -4   9   1    0.99    0.75
  -4   9   1   -1.97    1.36
  -4   9   1   -0.71    0.68
  -4   9   0   16.21    1.87
  -4   9   0   11.51    1.24
  -4   9   0   15.28    1.63
  -4   9  -1   -2.10    1.12
  -4   9  -1    0.09    0.42
  -4   9  -2   14.59    1.57
  -4   9  -2   17.11    1.92
  -4   9  -3    1.17    0.86
  -4   9  -3    0.25    0.45
  -4   9  -4    8.95    1.41
  -4   9  -5    4.16    1.01
  -4   9  -6    9.86    1.35
  -4   9  -7    2.13    0.67
  -4   9  -7    1.42    0.47
  -4   9  -8   24.22    1.65
  -4   9  -8   24.11    1.77
  -4   9  -9   13.06    1.19
  -4   9  -9   15.20    1.27
  -4   9 -10    0.82    0.32
  -4   8  13    2.27    0.57
  -4   8  12    2.05    0.62
  -4   8  12    3.18    0.81
  -4   8  11    2.99    0.63
  -4   8  11    2.92    0.82
  -4   8  10    0.67    0.84
  -4   8   9    1.55    0.91
  -4   8   8    3.75    1.19
  -4   8   8    1.41    0.97
  -4   8   7    2.86    0.95
  -4   8   7    1.08    0.80
  -4   8   6   40.44    2.90
  -4   8   6   43.00    3.05
  -4   8   6   47.98    3.19
  -4   8   5   -0.08    0.42
  -4   8   5    0.56    0.66
  -4   8   4    1.83    0.60
  -4   8   4    4.31    1.27
  -4   8   4    2.86    0.90
  -4   8   3   14.82    1.97
  -4   8   3   13.77    1.53
  -4   8   3   13.62    1.57
  -4   8   3   14.84    1.63
  -4   8   3   17.98    1.87
  -4   8   2   53.16    3.71
  -4   8   2   53.12    3.09
  -4   8   2   48.03    3.05
  -4   8   2   53.81    3.01
  -4   8   2   50.39    3.20
  -4   8   1   -0.42    0.54
  -4   8   1    0.32    0.58
  -4   8   1    0.39    0.53
  -4   8   0    5.98    1.34
  -4   8   0    5.67    1.12
  -4   8   0    6.54    1.26
  -4   8   0    5.08    1.01
  -4   8  -1    9.57    1.55
  -4   8  -1    8.41    1.48
  -4   8  -1    7.73    1.26
  -4   8  -2   24.28    2.18
  -4   8  -2   26.44    2.43
  -4   8  -3  292.80    7.51
  -4   8  -3  308.48    8.04
  -4   8  -4   46.89    3.03
  -4   8  -4   45.00    2.83
  -4   8  -4   51.08    3.32
  -4   8  -5   22.95    2.09
  -4   8  -5   23.16    2.04
  -4   8  -5   26.08    2.39
  -4   8  -6    6.19    1.16
  -4   8  -6    6.28    1.17
  -4   8  -7    0.24    0.51
  -4   8  -7    0.53    0.49
  -4   8  -8   16.60    1.74
  -4   8  -8   16.02    1.68
  -4   8  -9    1.61    0.67
  -4   8  -9    1.39    0.57
  -4   8 -10   32.45    2.13
  -4   8 -10   34.38    2.01
  -4   8 -11   -0.22    0.43
  -4   8 -12    0.13    0.33
  -4   7  15    0.50    0.39
  -4   7  14   -0.33    0.49
  -4   7  13   -0.15    0.61
  -4   7  13    0.29    0.48
  -4   7  12   -0.16    0.53
  -4   7  11  149.50    5.26
  -4   7  10  136.61    5.30
  -4   7   9   27.25    2.52
  -4   7   9   25.99    2.36
  -4   7   8    1.90    0.92
  -4   7   8    1.31    0.83
  -4   7   7   31.82    2.56
  -4   7   7   31.91    2.69
  -4   7   6   69.60    3.76
  -4   7   6   73.06    3.78
  -4   7   6   76.29    3.97
  -4   7   5    6.51    1.05
  -4   7   5    9.36    1.63
  -4   7   5    8.51    1.32
  -4   7   4    4.51    1.04
  -4   7   4    2.70    0.74
  -4   7   4    2.99    0.94
  -4   7   3    1.75    0.69
  -4   7   3    2.52    0.60
  -4   7   3    5.22    1.06
  -4   7   3    4.95    1.00
  -4   7   2   -0.06    1.21
  -4   7   2   -0.23    0.68
  -4   7   2   -1.95    1.11
  -4   7   2   -0.37    0.41
  -4   7   2   -0.20    0.52
  -4   7   1    1.42    1.36
  -4   7   1   -0.61    0.92
  -4   7   1    0.13    0.53
  -4   7   1   -0.59    0.82
  -4   7   1   -1.08    0.92
  -4   7   1   -0.44    0.61
  -4   7   0   -0.07    0.95
  -4   7   0    0.65    0.47
  -4   7   0    0.22    0.43
  -4   7   0    0.56    0.42
  -4   7   0    0.36    0.56
  -4   7  -1   -0.21    0.69
  -4   7  -1    1.23    1.43
  -4   7  -1    1.01    0.80
  -4   7  -1    0.27    0.60
  -4   7  -1    0.91    0.70
  -4   7  -2   51.03    7.20
  -4   7  -2   51.62    3.04
  -4   7  -2   50.92    3.05
  -4   7  -2   43.65    2.94
  -4   7  -2   45.80    2.81
  -4   7  -2   48.77    3.18
  -4   7  -3   32.93    5.85
  -4   7  -3   28.18    2.44
  -4   7  -3   30.92    2.60
  -4   7  -4    1.89    1.42
  -4   7  -4    1.10    0.64
  -4   7  -4    1.27    0.72
  -4   7  -5    1.40    0.69
  -4   7  -5    1.54    0.67
  -4   7  -6   23.35    2.27
  -4   7  -6   24.54    2.24
  -4   7  -7    5.02    1.07
  -4   7  -7    5.91    1.19
  -4   7  -8   17.17    1.97
  -4   7  -8   16.96    1.83
  -4   7  -9    0.00    0.39
  -4   7  -9   -0.07    0.60
  -4   7 -10   17.62    1.90
  -4   7 -11   17.89    1.81
  -4   7 -12    1.47    0.63
  -4   7 -13    7.04    0.98
  -4   7 -14   13.63    1.15
  -4   6  16    6.21    0.87
  -4   6  15   17.00    1.69
  -4   6  14    5.04    0.96
  -4   6  14    8.25    1.10
  -4   6  13    1.52    0.75
  -4   6  13    1.67    0.69
  -4   6  12   17.78    1.82
  -4   6  12   20.19    1.96
  -4   6  11   57.11    3.21
  -4   6  11   56.00    3.33
  -4   6  10   47.51    3.14
  -4   6   9   62.09    3.62
  -4   6   9   54.62    3.47
  -4   6   8   63.27    3.66
  -4   6   8   68.53    3.78
  -4   6   7  120.27    4.95
  -4   6   7  115.21    4.89
  -4   6   6    5.00    0.97
  -4   6   6    9.72    1.72
  -4   6   5   35.15    2.55
  -4   6   5   38.40    2.69
  -4   6   4   28.44    2.31
  -4   6   4   29.75    2.39
  -4   6   3  176.78   11.88
  -4   6   3  194.98    5.89
  -4   6   3  187.93    5.74
  -4   6   2   31.41    5.07
  -4   6   2   32.02    2.26
  -4   6   2   34.62    2.54
  -4   6   1   -0.31    0.62
  -4   6   1   -0.36    1.08
  -4   6   1   -0.92    0.90
  -4   6   1    0.31    0.58
  -4   6   0   15.35    1.71
  -4   6   0   13.13    3.34
  -4   6   0   16.53    1.84
  -4   6   0   13.92    1.70
  -4   6   0   14.14    1.61
  -4   6   0   15.74    1.75
  -4   6  -1   -0.07    0.85
  -4   6  -1    0.40    0.49
  -4   6  -1    0.29    0.41
  -4   6  -1   -0.19    0.40
  -4   6  -1    0.30    0.57
  -4   6  -1    0.19    0.45
  -4   6  -2    0.27    1.29
  -4   6  -2    0.56    0.43
  -4   6  -2    0.95    0.78
  -4   6  -2    2.53    0.93
  -4   6  -2    0.83    0.65
  -4   6  -2    0.27    0.43
  -4   6  -3    0.79    1.47
  -4   6  -3    0.28    0.50
  -4   6  -3   -0.26    0.53
  -4   6  -3   -0.26    0.51
  -4   6  -4   22.53    4.58
  -4   6  -4   23.86    2.19
  -4   6  -4   23.39    2.21
  -4   6  -4   23.38    2.21
  -4   6  -5    0.83    1.37
  -4   6  -5    1.32    1.54
  -4   6  -5    1.02    0.56
  -4   6  -5    0.99    0.49
  -4   6  -5    0.25    0.53
  -4   6  -6   82.33    8.04
  -4   6  -6   92.70    9.75
  -4   6  -6   84.54    4.22
  -4   6  -6   88.47    4.43
  -4   6  -6   81.57    4.13
  -4   6  -7   22.50    4.41
  -4   6  -7   32.05    5.67
  -4   6  -7   28.74    2.48
  -4   6  -7   26.07    2.48
  -4   6  -7   25.03    2.27
  -4   6  -8    4.97    1.12
  -4   6  -8    3.98    0.97
  -4   6  -8    5.29    1.20
  -4   6  -9   13.67    1.71
  -4   6  -9   12.34    1.77
  -4   6 -10    2.51    0.83
  -4   6 -10    3.03    0.99
  -4   6 -11   -0.06    0.35
  -4   6 -11    0.15    0.75
  -4   6 -12    4.87    1.00
  -4   6 -13   18.33    1.79
  -4   6 -14   11.80    1.31
  -4   6 -15    0.11    0.32
  -4   5  17    0.96    0.46
  -4   5  16    2.75    0.75
  -4   5  15    1.11    0.64
  -4   5  14    0.57    0.68
  -4   5  13    1.03    0.75
  -4   5  13    1.04    0.53
  -4   5  12   25.29    2.39
  -4   5  12   25.85    2.20
  -4   5  11    0.53    0.48
  -4   5  11    1.84    0.82
  -4   5  10    8.12    1.36
  -4   5  10    8.63    1.44
   4  -5  -9   95.77    8.83
  -4   5   9   85.94    3.89
  -4   5   9   94.85    4.34
  -4   5   9   91.67    4.28
   4  -5  -8   46.87    5.92
  -4   5   8   51.73    2.90
  -4   5   8   56.51    3.37
   4  -5  -7  138.77    9.66
  -4   5   7  141.15    4.62
  -4   5   7  155.66    5.39
  -4   5   6   46.37    2.91
  -4   5   5   14.94    1.64
  -4   5   5   15.61    1.75
  -4   5   4   19.87    1.89
  -4   5   4   20.11    1.88
  -4   5   4   20.42    1.98
  -4   5   3   56.23    3.04
  -4   5   3   51.88    2.83
  -4   5   3   51.06    3.01
  -4   5   2  461.54    8.73
  -4   5   2  470.46    8.82
  -4   5   2  467.78    8.50
  -4   5   1   20.80    4.04
  -4   5   1   20.52    1.89
  -4   5   1   20.51    1.80
  -4   5   0  302.57   14.73
  -4   5  -1   49.19    6.11
  -4   5  -2   74.59    6.04
  -4   5  -2   69.33    7.39
  -4   5  -2   72.61    3.57
  -4   5  -2   66.81    3.22
  -4   5  -2   70.42    3.34
  -4   5  -3   85.53    6.89
  -4   5  -3   92.83    4.15
  -4   5  -3   89.25    3.87
  -4   5  -3   80.67    3.62
  -4   5  -4   42.48    5.09
  -4   5  -4   40.57    2.85
  -4   5  -4   40.46    2.68
  -4   5  -4   40.09    2.66
  -4   5  -5    3.21    1.55
  -4   5  -5    4.43    1.03
  -4   5  -5    3.29    0.70
  -4   5  -5    3.48    0.86
  -4   5  -6    9.50    1.57
  -4   5  -6   10.39    2.87
  -4   5  -6   11.49    1.37
  -4   5  -6    8.78    1.23
  -4   5  -7    0.89    0.66
  -4   5  -7    0.51    1.08
  -4   5  -7    0.18    0.43
  -4   5  -8  111.74    5.12
  -4   5  -8   95.24    4.12
  -4   5  -8  106.60    9.67
  -4   5  -9   82.85    4.50
  -4   5  -9   83.81    3.96
  -4   5 -10   40.91    3.20
  -4   5 -10   41.93    2.79
  -4   5 -11    0.18    0.53
  -4   5 -11    0.23    0.64
  -4   5 -12    0.12    0.40
  -4   5 -12    2.90    0.69
  -4   5 -13    4.88    1.04
  -4   5 -13    5.18    1.07
  -4   5 -13    5.70    1.22
  -4   5 -14    6.53    1.07
  -4   5 -14    8.90    1.30
  -4   5 -15    4.13    0.71
  -4   5 -15    4.53    0.84
  -4   5 -16   13.71    1.20
  -4   4  17   -0.02    0.39
  -4   4  16    8.23    1.34
  -4   4  15    4.24    1.06
  -4   4  14   11.58    1.75
  -4   4  13    6.82    1.37
  -4   4  12    3.99    1.08
  -4   4  12    4.35    1.04
  -4   4  11   22.96    2.25
  -4   4  11   27.34    2.24
   4  -4 -10   20.23    4.23
  -4   4  10   21.82    2.07
  -4   4  10   21.47    2.06
   4  -4  -9   14.89    3.48
  -4   4   9   10.17    1.39
  -4   4   9   13.62    1.83
   4  -4  -8   47.02    5.88
  -4   4   8   54.78    2.95
  -4   4   8   55.11    3.22
   4  -4  -7    2.01    1.47
  -4   4   7    2.39    0.69
  -4   4   7    1.43    0.50
   4  -4  -6   10.00    2.52
  -4   4   6   11.75    1.23
  -4   4   6   10.26    1.31
  -4   4   6   12.36    1.54
   4  -4  -5    5.32    1.93
  -4   4   5    5.50    1.05
  -4   4   5    9.29    1.24
  -4   4   5    8.64    1.66
  -4   4   4    2.99    1.67
   4  -4  -4    2.78    1.34
  -4   4   3    0.56    1.09
  -4   4   2    1.82    1.50
  -4   4   1   21.81    3.61
  -4   4   0    3.17    1.03
  -4   4   0    3.38    1.70
  -4   4  -1   92.62    6.10
  -4   4  -2  282.24   11.39
  -4   4  -3    4.98    1.52
  -4   4  -4   68.25    6.22
  -4   4  -5    8.49    1.31
  -4   4  -5    8.35    2.34
  -4   4  -6    8.30    2.52
  -4   4  -6    7.18    1.33
  -4   4  -6    6.34    1.00
  -4   4  -7    6.06    2.01
  -4   4  -7    6.66    1.35
  -4   4  -7    6.48    1.10
  -4   4  -8    6.85    2.54
  -4   4  -8    6.89    1.37
  -4   4  -8    9.30    1.32
  -4   4  -9    1.08    0.87
  -4   4  -9    0.11    0.54
  -4   4  -9    0.60    0.86
  -4   4 -10   11.75    3.29
  -4   4 -10   11.66    1.77
  -4   4 -10   11.64    1.55
  -4   4 -11   -0.57    0.56
  -4   4 -11   -1.03    0.87
  -4   4 -12    0.88    0.66
  -4   4 -12   -0.86    1.01
  -4   4 -13    0.44    0.58
  -4   4 -13    0.78    0.75
  -4   4 -14    1.82    0.75
  -4   4 -14    2.18    0.83
  -4   4 -15   -0.66    0.50
  -4   4 -15   -0.08    0.44
  -4   4 -16   50.66    2.60
  -4   4 -16   61.06    2.74
  -4   4 -17    9.25    0.90
  -4   3  18    8.83    1.07
  -4   3  17    5.96    1.05
  -4   3  16    5.57    1.16
  -4   3  15    1.40    0.77
  -4   3  14   39.13    3.04
  -4   3  13   13.41    1.93
  -4   3  12    0.04    0.59
   4  -3 -11    9.91    3.24
  -4   3  11    9.68    1.55
  -4   3  10    7.60    1.23
  -4   3  10   11.07    1.40
   4  -3  -9   36.76    5.45
  -4   3   9   39.34    2.67
  -4   3   9   35.43    2.63
   4  -3  -8   18.88    3.80
  -4   3   8   19.28    1.83
  -4   3   8   25.67    2.07
   4  -3  -7   29.27    4.34
  -4   3   7   26.78    1.96
  -4   3   7   29.54    2.13
  -4   3   7   27.10    2.19
   4  -3  -6   18.26    3.28
   4  -3  -5   17.65    3.08
  -4   3   4  113.15    7.11
   4  -3  -4  101.30    6.71
   4  -3  -3  259.03    9.94
  -4   3   3  281.65   11.34
  -4   3   2   79.87    6.15
   4  -3  -2   86.48    5.27
  -4   3   1   45.56    4.82
  -4   3   1   43.49    3.61
  -4   3   0    4.45    1.33
  -4   3  -1   13.82    2.34
  -4   3  -2  154.49    8.07
  -4   3  -3  257.32   10.98
  -4   3  -4   63.45    5.79
  -4   3  -5   75.47    6.59
  -4   3  -6    2.39    1.46
  -4   3  -7   12.05    2.99
  -4   3  -7   11.48    1.64
  -4   3  -7   11.40    1.37
  -4   3  -8   47.26    5.96
  -4   3  -8   42.99    3.29
  -4   3  -8   39.93    2.54
  -4   3  -9   54.54    6.80
  -4   3  -9   49.32    3.64
  -4   3  -9   49.82    2.98
  -4   3 -10    1.10    1.30
  -4   3 -10    1.44    0.67
  -4   3 -10    2.39    0.87
  -4   3 -11   -0.70    1.00
  -4   3 -11   -0.30    0.67
  -4   3 -11    0.17    0.59
  -4   3 -12    5.59    1.43
  -4   3 -12    4.24    1.00
  -4   3 -13    0.89    0.68
  -4   3 -13    0.97    0.68
  -4   3 -14   -0.67    0.51
  -4   3 -14   -0.98    0.71
  -4   3 -15   72.22    4.02
  -4   3 -15   78.56    3.63
  -4   3 -15   75.51    3.63
  -4   3 -16    7.19    1.24
  -4   3 -16    7.89    1.07
  -4   3 -17    3.64    0.78
  -4   3 -17    3.53    0.64
  -4   2  18    1.66    0.52
  -4   2  17   32.05    2.31
  -4   2  16    8.94    1.37
  -4   2  15   16.55    1.94
  -4   2  14    2.49    1.16
   4  -2 -13    6.24    0.98
  -4   2  13    6.32    1.30
   4  -2 -12    0.65    0.48
  -4   2  12   -0.21    0.63
   4  -2 -11   13.91    3.58
  -4   2  11   17.43    1.94
   4  -2 -10   33.83    5.40
  -4   2  10   37.41    2.61
   4  -2  -9   79.76    7.96
  -4   2   9   83.98    3.77
   4  -2  -8    4.67    1.78
  -4   2   8    2.86    0.76
  -4   2   8    2.56    0.69
  -4   2   8    3.35    0.85
   4  -2  -7  302.89   13.97
  -4   2   7  295.13    6.37
   4  -2  -6  135.99    8.86
   4  -2  -5   92.45    6.82
  -4   2   4  208.08    8.33
   4  -2  -4  173.74    8.87
  -4   2   3    4.03    1.14
  -4   2   3    4.86    1.33
   4  -2  -3    2.62    1.25
  -4   2   2  405.19   12.29
  -4   2   2  420.00   11.36
   4  -2  -1   32.60    3.03
  -4   2   1   35.04    3.39
  -4   2   0    2.95    1.18
   4  -2   0    2.29    0.93
  -4   2  -1   78.99    5.45
  -4   2  -2   13.75    2.43
  -4   2  -3    5.39    1.62
  -4   2  -4    2.13    1.22
  -4   2  -5   63.98    5.73
  -4   2  -6   -0.51    0.75
  -4   2  -7    0.96    1.24
  -4   2  -8   16.30    3.35
  -4   2  -8   13.36    1.49
  -4   2  -9    7.02    2.49
  -4   2  -9    7.27    1.09
  -4   2 -10   62.25    7.32
  -4   2 -10   53.32    3.13
  -4   2 -11   32.63    5.46
  -4   2 -11   38.02    2.67
  -4   2 -12    2.24    0.81
  -4   2 -13   27.83    2.36
  -4   2 -14   17.59    1.91
  -4   2 -15    0.14    0.62
  -4   2 -15    0.38    0.68
  -4   2 -15   -0.05    0.46
  -4   2 -16    0.64    0.63
  -4   2 -16   -0.06    0.38
  -4   2 -17    3.60    0.90
  -4   2 -18    0.07    0.31
  -4   1  18    0.01    0.37
  -4   1  17   -0.11    0.49
  -4   1  16    3.48    0.93
   4  -1 -16    4.07    0.70
  -4   1  15    1.44    0.78
   4  -1 -15    1.21    0.54
   4  -1 -14    0.11    0.59
  -4   1  14    0.47    0.62
  -4   1  13   11.80    1.64
   4  -1 -13   11.23    1.33
  -4   1  12   19.01    2.05
   4  -1 -12   15.82    1.65
  -4   1  11  211.70    6.42
   4  -1 -11  226.35   14.62
  -4   1  10    1.74    0.74
   4  -1 -10    0.95    1.38
  -4   1   9    0.17    0.56
   4  -1  -9    0.35    1.07
  -4   1   8    3.79    0.79
   4  -1  -8    2.88    1.62
   4  -1  -7    1.59    1.13
   4  -1  -6   30.77    4.31
   4  -1  -5  150.52    8.90
   4  -1  -4   93.59    6.61
  -4   1   3  306.13    8.76
   4  -1  -3  284.18   10.82
   4  -1  -2   12.61    2.16
   4  -1  -1  111.05    5.95
  -4   1   0   15.88    2.38
   4  -1   0   15.21    2.02
   4  -1   1   96.50    4.01
  -4   1  -1   91.77    5.82
  -4   1  -2   54.47    4.72
  -4   1  -3    1.85    1.06
  -4   1  -4  259.99   10.84
  -4   1  -5   13.58    2.69
  -4   1  -6    3.21    1.46
  -4   1  -7   14.68    2.99
  -4   1  -8    2.41    1.46
  -4   1  -9   14.67    1.59
  -4   1  -9   15.02    1.56
  -4   1  -9   14.85    3.47
  -4   1 -10   47.10    2.92
  -4   1 -10   50.44    2.87
  -4   1 -11    0.00    0.41
  -4   1 -11    0.43    0.65
  -4   1 -11   -0.47    0.90
  -4   1 -12    6.11    1.19
  -4   1 -12    5.65    1.10
  -4   1 -12    7.58    2.53
  -4   1 -13    8.04    1.32
  -4   1 -13    6.60    1.22
  -4   1 -14   11.99    1.62
  -4   1 -14   13.70    1.71
  -4   1 -15   -0.03    0.43
  -4   1 -15    0.12    0.61
  -4   1 -16   18.27    1.70
  -4   1 -17    1.40    0.71
  -4   1 -18    3.91    0.85
  -4   1 -19    1.47    0.45
  -4   0  17    9.85    1.23
   4   0 -17   12.80    1.04
  -4   0  16    2.17    0.75
   4   0 -16    3.43    0.68
   4   0 -15    9.61    1.17
  -4   0  15    9.24    1.39
  -4   0  14   22.81    2.23
   4   0 -14   23.99    1.90
  -4   0  13   30.15    2.58
   4   0 -13   30.37    2.19
  -4   0  12   15.04    1.82
   4   0 -12   15.02    1.60
  -4   0  11    0.42    0.51
   4   0 -11   -0.42    1.52
  -4   0  10   30.80    2.30
   4   0 -10   29.19    5.18
  -4   0   9    1.30    0.66
   4   0  -9    0.05    1.06
  -4   0   8   10.71    1.33
   4   0  -8   11.94    3.27
   4   0  -7   -0.04    1.04
   4   0  -6   13.61    2.93
   4   0  -5   12.65    2.74
   4   0  -4  164.13    9.09
   4   0  -3  273.06   11.01
   4   0  -2   71.91    5.39
   4   0  -1   20.32    2.72
   4   0   0   20.23    2.58
   4   0   1   67.42    4.13
   4   0   2  300.89    8.14
  -4   0  -2  331.12   11.18
   4   0   3   83.96    4.08
  -4   0  -3   85.83    6.08
  -4   0  -4  359.62   12.85
  -4   0  -5   13.70    2.75
  -4   0  -6  137.67    8.40
  -4   0  -7    7.56    2.11
  -4   0  -8    1.73    1.11
  -4   0  -9    0.59    0.43
  -4   0  -9    1.52    0.66
  -4   0  -9    1.42    1.30
  -4   0 -10    0.00    0.42
  -4   0 -10    0.03    0.45
  -4   0 -10   -0.78    1.05
  -4   0 -11    1.69    0.64
  -4   0 -11    2.92    0.81
  -4   0 -11    2.02    1.49
  -4   0 -12    6.50    1.22
  -4   0 -12    6.16    1.10
  -4   0 -12    8.45    2.60
  -4   0 -13   80.70    4.12
  -4   0 -13   78.65    3.71
  -4   0 -14    0.59    0.60
  -4   0 -14    0.87    0.60
  -4   0 -15   -0.09    0.48
  -4   0 -15   -0.26    0.47
  -4   0 -16    8.50    1.39
  -4   0 -17    9.48    1.21
  -4   0 -18    0.14    0.28
  -4   0 -18    0.40    0.50
  -4   0 -19    0.96    0.42
   4   1 -17    8.56    0.88
  -4  -1  16   -0.60    0.49
   4   1 -16    1.09    0.50
   4   1 -15    2.34    0.64
  -4  -1  15    2.74    0.83
   4   1 -14    0.23    0.48
  -4  -1  14   -0.70    0.51
   4   1 -13    1.49    0.82
  -4  -1  13    1.75    0.87
  -4  -1  12   -0.08    0.57
   4   1 -12    0.99    0.67
  -4  -1  11   51.31    3.10
   4   1 -11   51.30    2.84
  -4  -1  10   34.64    2.44
   4   1 -10   41.10    6.13
  -4  -1   9    1.96    0.69
   4   1  -9    2.94    1.58
  -4  -1   8    0.83    0.53
   4   1  -8    0.17    0.84
   4   1  -7   75.85    7.31
   4   1  -6   60.27    6.23
   4   1  -5   59.08    5.89
   4   1  -4  141.21    8.71
   4   1  -3  131.30    7.98
   4   1  -2   97.57    6.66
   4   1  -1   40.38    4.11
   4   1   0   51.87    4.42
   4   1   0   49.69    4.19
   4   1   1   25.51    2.95
   4   1   2   73.38    4.73
   4   1   3  118.64    5.90
   4   1   4  550.10   12.61
  -4  -1  -4  590.08   16.42
  -4  -1  -5   17.95    3.01
   4   1   5   14.93    2.14
   4   1   6   55.42    4.02
  -4  -1  -6   59.43    5.68
  -4  -1  -7    1.93    1.36
  -4  -1  -8  116.99    8.34
  -4  -1  -9   21.55    2.00
  -4  -1  -9   23.48    3.94
  -4  -1 -10  127.30    4.99
  -4  -1 -10  117.74    4.10
  -4  -1 -11   33.33    2.67
  -4  -1 -11   31.87    2.21
  -4  -1 -11   33.51    5.09
  -4  -1 -12   19.74    2.14
  -4  -1 -12   16.92    1.78
  -4  -1 -12   17.92    3.90
  -4  -1 -13   24.48    2.42
  -4  -1 -13   22.57    1.99
  -4  -1 -14   15.54    1.98
  -4  -1 -15    0.38    0.58
  -4  -1 -16    6.84    1.26
  -4  -1 -17    2.47    0.77
  -4  -1 -18   12.08    1.29
  -4  -1 -19    5.85    0.74
  -4  -1 -19    7.07    0.99
   4   2 -17    2.17    0.48
   4   2 -16    4.58    0.80
   4   2 -15    1.07    0.54
   4   2 -14    2.22    0.77
  -4  -2  14    2.03    0.69
  -4  -2  13    1.07    0.65
   4   2 -13    1.24    0.75
   4   2 -12    1.49    0.69
  -4  -2  12    1.79    0.81
   4   2 -11    0.52    0.53
  -4  -2  11    1.27    0.60
  -4  -2  10    1.36    0.54
   4   2 -10    2.66    1.76
  -4  -2   9   13.12    1.45
   4   2  -9   11.77    3.30
  -4  -2   8    4.62    0.87
   4   2  -8    3.66    1.94
   4   2  -7   23.31    1.75
  -4  -2   7   25.30    1.77
   4   2  -7   25.32    4.43
   4   2  -6   18.65    3.77
   4   2  -5    9.16    2.58
   4   2  -4  141.00    9.08
   4   2  -3    0.52    1.20
   4   2  -2   25.44    3.68
   4   2  -1  102.07    6.98
   4   2   0   96.54    6.42
   4   2   1  171.57    8.36
   4   2   2    3.69    1.38
   4   2   3  369.43   11.97
   4   2   4  721.53   16.61
   4   2   5  297.96   10.84
  -4  -2  -5  322.52   12.65
   4   2   6  226.52    9.42
  -4  -2  -6  234.83   11.23
   4   2   7    6.30    1.62
  -4  -2  -7    6.62    1.99
   4   2   8   17.87    2.91
  -4  -2  -8   19.14    3.37
  -4  -2  -9   21.58    2.05
  -4  -2  -9   21.30    3.75
  -4  -2 -10    5.16    1.19
  -4  -2 -10    4.94    1.93
  -4  -2 -11   11.84    1.72
  -4  -2 -11   11.55    2.96
  -4  -2 -12   28.77    2.70
  -4  -2 -13    2.96    1.01
  -4  -2 -14   -0.06    0.71
  -4  -2 -15    1.87    0.88
  -4  -2 -16    0.71    0.51
  -4  -2 -17   -0.22    0.48
  -4  -2 -18    3.14    0.76
  -4  -2 -19    5.79    0.81
  -4  -2 -19    5.99    0.88
   4   3 -16    0.75    0.43
   4   3 -15    3.35    0.75
   4   3 -14    0.54    0.54
   4   3 -13    1.02    0.56
   4   3 -12   15.78    1.74
   4   3 -11    1.12    0.69
   4   3 -10  183.46    5.29
   4   3  -9   -0.13    0.52
   4   3  -9    0.03    1.24
   4   3  -8   74.12    3.30
   4   3  -8   77.54    8.28
   4   3  -7    7.08    1.13
   4   3  -7    5.73    2.23
   4   3  -6   91.34    3.53
   4   3  -6  103.97    8.92
   4   3  -5   57.46    6.47
   4   3  -4   42.73    5.32
   4   3  -3   79.72    7.08
   4   3  -2   36.63    4.64
   4   3  -2   33.74    4.44
   4   3  -1   18.11    3.08
   4   3   0  154.40    8.95
   4   3   1  185.03    9.65
   4   3   2   30.01    3.94
   4   3   3  131.59    7.99
   4   3   4   30.26    3.82
   4   3   5   72.59    5.96
  -4  -3  -5   65.76    5.82
  -4  -3  -6   13.05    2.71
   4   3   6   15.49    2.87
   4   3   7    9.80    2.27
  -4  -3  -7    9.80    2.47
  -4  -3  -8    7.95    1.19
   4   3   8    7.01    1.98
  -4  -3  -8    7.48    2.16
  -4  -3  -9   63.18    3.50
   4   3   9   56.07    5.86
  -4  -3  -9   51.79    5.70
  -4  -3 -10    1.89    0.83
  -4  -3 -10    1.46    0.99
  -4  -3 -11    8.49    1.44
  -4  -3 -12   83.19    4.39
  -4  -3 -13    1.76    0.83
  -4  -3 -14    0.27    0.67
  -4  -3 -15    2.06    0.89
  -4  -3 -16    2.25    0.83
  -4  -3 -17   -0.14    0.56
  -4  -3 -18   23.79    1.86
  -4  -3 -19    2.63    0.60
   4   4 -16   -0.23    0.32
   4   4 -15    1.05    0.50
   4   4 -14   30.12    1.97
   4   4 -13    7.12    1.06
   4   4 -12   -1.32    0.81
   4   4 -11    2.67    0.73
   4   4 -10   49.73    2.78
   4   4 -10   53.28    2.89
   4   4  -9    1.17    0.63
   4   4  -9    1.33    0.66
   4   4  -9   -0.57    1.23
   4   4  -8  158.86    5.09
   4   4  -8  157.95    4.70
   4   4  -8  171.60   12.65
   4   4  -7    5.21    0.99
   4   4  -7    4.92    2.24
   4   4  -6    4.75    0.92
   4   4  -6    3.21    1.73
   4   4  -5    3.41    0.79
   4   4  -5    0.99    1.43
   4   4  -4    1.04    0.60
   4   4  -4    1.60    1.61
   4   4  -3   10.51    2.93
   4   4  -2   10.11    2.66
   4   4  -1   10.07    2.75
   4   4   0  488.98   17.37
   4   4   1    9.49    2.84
   4   4   2   74.02    6.62
   4   4   3   15.26    3.15
   4   4   4  104.62    7.81
   4   4   5  103.44    7.93
   4   4   6    0.91    0.91
  -4  -4  -6    0.40    0.85
  -4  -4  -7   12.51    1.48
   4   4   7   11.53    2.69
  -4  -4  -7   10.89    2.73
  -4  -4  -8  144.60    5.15
   4   4   8  146.82    4.86
   4   4   8  139.48    9.43
  -4  -4  -8  145.94    9.52
  -4  -4  -9    2.93    0.86
   4   4   9    2.11    0.61
   4   4   9    2.79    1.63
   4   4  10  115.65    4.54
  -4  -4 -10  120.78    5.09
   4   4  10  112.07    9.19
  -4  -4 -11  165.69    6.11
  -4  -4 -12    0.31    0.53
  -4  -4 -13    5.08    1.23
  -4  -4 -14   27.32    2.56
  -4  -4 -15    5.19    1.24
  -4  -4 -16   17.80    1.94
  -4  -4 -17    0.90    0.50
  -4  -4 -18    1.94    0.59
  -4  -4 -18    1.44    0.49
  -4  -4 -19    0.31    0.31
   4   5 -15    0.08    0.29
   4   5 -14    2.65    0.62
   4   5 -13    0.16    0.42
   4   5 -12    1.45    0.67
   4   5 -11   74.17    3.26
   4   5 -11   72.59    3.21
   4   5 -10   61.39    3.16
   4   5 -10   59.90    2.98
   4   5  -9   35.38    2.52
   4   5  -9   35.37    2.29
   4   5  -8   49.91    3.03
   4   5  -8   52.59    2.73
   4   5  -7   35.67    2.50
   4   5  -7   33.78    2.16
   4   5  -7   32.02    5.70
   4   5  -6   23.05    2.03
   4   5  -6   20.96    1.70
   4   5  -6   19.68    4.47
   4   5  -5    2.47    0.81
   4   5  -5    2.76    1.74
   4   5  -4    1.31    0.58
   4   5  -4    0.84    1.28
   4   5  -3   20.32    1.79
   4   5  -3   22.06    4.31
   4   5  -2   17.77    1.65
   4   5  -2   15.98    3.57
   4   5  -1   12.45    1.55
   4   5  -1   14.41    1.48
   4   5  -1   13.40    3.34
   4   5   0    1.53    0.66
   4   5   0    1.63    1.24
   4   5   1   81.62    3.71
   4   5   1   88.61    7.97
   4   5   2  111.83    8.95
   4   5   3   63.52    3.32
   4   5   3   63.52    6.77
   4   5   4    9.26    1.33
   4   5   4    9.13    2.65
  -4  -5  -5    8.78    1.18
   4   5   5   11.13    1.41
   4   5   5    9.79    2.71
   4   5   6    3.64    0.91
  -4  -5  -6    3.44    0.80
   4   5   6    3.68    2.05
  -4  -5  -6    1.19    0.79
  -4  -5  -7  161.10    5.44
   4   5   7  177.99    5.67
   4   5   7  174.45   11.28
  -4  -5  -7  167.49   10.26
   4   5   8   24.65    2.14
  -4  -5  -8   22.61    2.15
   4   5   8   23.26    4.23
  -4  -5  -9   17.09    1.92
   4   5   9   18.66    1.93
   4   5   9   17.34    3.86
  -4  -5 -10    3.96    1.06
   4   5  10    4.59    0.95
   4   5  10    3.65    1.77
  -4  -5 -11    4.59    1.08
   4   5  11    4.11    0.96
   4   5  11    5.66    2.59
  -4  -5 -12   15.93    1.91
   4   5  12   16.74    1.76
  -4  -5 -13    5.15    1.15
   4   5  13    4.03    0.89
  -4  -5 -14    0.18    0.50
  -4  -5 -15    4.01    0.99
  -4  -5 -16   23.50    2.06
  -4  -5 -17    9.14    1.19
  -4  -5 -18   45.78    2.24
   4   6 -13   14.92    1.15
   4   6 -12   22.15    1.54
   4   6 -11   11.37    1.33
   4   6 -11   12.85    1.33
   4   6 -10    3.65    0.92
   4   6 -10    4.28    0.86
   4   6  -9   74.77    3.70
   4   6  -9   77.41    3.23
   4   6  -8    2.13    0.74
   4   6  -8    1.07    0.51
   4   6  -7   22.67    2.14
   4   6  -7   21.64    1.68
   4   6  -6   14.43    1.74
   4   6  -5   19.91    1.92
   4   6  -5   20.35    4.58
   4   6  -4   34.36    2.50
   4   6  -4   34.90    5.94
   4   6  -3   65.86    3.38
   4   6  -3   54.89    3.07
   4   6  -3   63.60    7.74
   4   6  -2    0.44    1.28
   4   6  -2    0.30    0.47
   4   6  -1   55.16    7.06
   4   6  -1   49.44    2.79
   4   6  -1   42.38    2.97
   4   6   0    3.70    1.96
   4   6   0    3.72    0.78
   4   6   0    3.14    0.85
   4   6   1    7.74    2.83
   4   6   1    7.42    1.26
   4   6   1    7.62    1.07
   4   6   2   10.35    3.07
   4   6   2    9.98    1.51
   4   6   2   11.38    1.26
   4   6   3   20.78    4.15
   4   6   3   23.37    2.16
   4   6   4    3.09    1.84
   4   6   4    3.82    0.96
   4   6   5   29.60    4.99
   4   6   5   28.17    2.38
   4   6   6   17.22    3.88
   4   6   6   18.21    1.95
  -4  -6  -6   15.37    1.60
   4   6   7    0.18    0.94
  -4  -6  -7    0.59    0.41
   4   6   7    1.73    0.94
   4   6   8   17.28    3.93
  -4  -6  -8   17.14    1.79
   4   6   8   17.16    1.96
   4   6   9    4.28    2.14
   4   6   9    6.51    1.20
  -4  -6  -9    6.30    1.16
  -4  -6 -10   26.08    2.35
   4   6  10   28.40    2.47
  -4  -6 -11   15.02    1.83
   4   6  11   16.00    1.85
  -4  -6 -12    9.16    1.50
   4   6  12    9.98    1.44
  -4  -6 -13    0.99    0.52
   4   6  13    1.02    0.68
   4   6  14   -0.25    0.52
  -4  -6 -14   -0.09    0.57
  -4  -6 -15    0.59    0.48
  -4  -6 -16   11.88    1.36
  -4  -6 -17   14.62    1.28
   4   7 -13    1.57    0.47
   4   7 -12   55.84    2.67
   4   7 -11    0.10    0.42
   4   7 -10   42.16    2.40
   4   7  -9   17.37    1.75
   4   7  -8   39.44    2.67
   4   7  -7   52.59    3.16
   4   7  -6   12.11    1.64
   4   7  -5   39.33    2.80
   4   7  -4   12.90    1.68
   4   7  -4    8.84    1.26
   4   7  -3   39.58    2.77
   4   7  -3   33.15    2.54
   4   7  -3   34.60    5.97
   4   7  -2    5.32    1.03
   4   7  -2    3.89    1.03
   4   7  -2    4.61    2.30
   4   7  -1    0.45    0.51
   4   7  -1    1.25    0.80
   4   7  -1    0.39    1.52
   4   7   0   12.22    3.56
   4   7   0   13.47    1.74
   4   7   0   12.84    1.51
   4   7   1   35.12    5.74
   4   7   1   31.61    2.67
   4   7   1   30.68    2.23
   4   7   2   67.71    8.01
   4   7   2   66.27    3.88
   4   7   2   61.86    3.01
   4   7   3   16.76    4.28
   4   7   3   19.36    2.13
   4   7   4    7.94    2.83
   4   7   4    4.18    1.17
   4   7   5    0.99    1.65
   4   7   5    0.21    0.58
   4   7   6   91.17    9.19
   4   7   6   92.89    4.51
   4   7   7    1.98    1.57
   4   7   7    2.71    1.11
   4   7   7    0.94    0.54
   4   7   8    9.38    1.53
   4   7   8    6.61    1.25
   4   7   9    5.55    1.24
  -4  -7 -10    7.00    1.16
   4   7  10    7.05    1.38
  -4  -7 -11   24.92    2.07
   4   7  11   25.18    2.30
  -4  -7 -12   27.25    2.11
   4   7  12   29.61    2.45
  -4  -7 -13    1.96    0.64
   4   7  13    1.60    0.76
  -4  -7 -14    8.19    1.12
   4   7  14    7.73    1.12
   4   7  15    0.37    0.43
  -4  -7 -15   -0.02    0.36
  -4  -7 -16    0.04    0.26
   4   7  16    0.53    0.47
   4   8 -11    1.18    0.47
   4   8 -10   12.99    1.26
   4   8 -10   13.45    1.31
   4   8  -9    3.00    0.79
   4   8  -9    2.84    0.72
   4   8  -8   21.75    1.95
   4   8  -8   20.13    1.83
   4   8  -7   10.27    1.43
   4   8  -7    9.32    1.31
   4   8  -6   -0.69    0.72
   4   8  -6    0.15    0.45
   4   8  -5   71.51    3.61
   4   8  -4   11.37    1.61
   4   8  -4    8.93    1.33
   4   8  -3   -0.50    0.59
   4   8  -3    0.11    0.48
   4   8  -2    6.30    1.18
   4   8  -2    3.62    1.06
   4   8  -1    2.68    0.89
   4   8  -1    2.32    0.96
   4   8   0   19.19    2.15
   4   8   0   23.63    2.06
   4   8   0   19.65    2.24
   4   8   1   12.72    1.53
   4   8   1   12.24    1.78
   4   8   1   11.59    1.72
   4   8   2    6.38    1.11
   4   8   2    5.37    1.35
   4   8   2    6.43    1.39
   4   8   3    4.70    1.26
   4   8   3    4.27    1.22
   4   8   4    1.32    0.92
   4   8   4    0.97    0.75
   4   8   5   32.61    2.81
   4   8   5   32.20    2.70
   4   8   6   67.48    4.00
   4   8   6   67.47    3.87
   4   8   7    7.32    1.57
   4   8   7    6.39    1.41
   4   8   7    4.42    1.10
   4   8   8   11.25    1.70
   4   8   8   11.11    1.54
   4   8   8   11.93    1.64
   4   8   9   53.20    3.41
   4   8   9   43.89    3.10
   4   8   9   43.83    2.82
   4   8  10    9.42    1.51
   4   8  10    7.77    1.12
   4   8  10    8.22    1.43
   4   8  11   12.51    1.62
   4   8  11   10.96    1.56
   4   8  12   10.30    1.41
   4   8  12    8.30    1.33
   4   8  13    1.19    0.62
   4   8  13    0.43    0.49
   4   8  14    0.23    0.43
   4   8  14    0.27    0.50
   4   8  15   13.49    1.18
   4   8  15   10.52    1.19
   4   9  -8    4.25    0.78
   4   9  -8    1.70    0.52
   4   9  -7   -0.51    0.51
   4   9  -6    5.78    1.00
   4   9  -5   15.65    1.61
   4   9  -4   28.76    2.20
   4   9  -4   21.44    1.75
   4   9  -3   37.20    2.51
   4   9  -3   28.74    2.17
   4   9  -2    8.57    1.28
   4   9  -2    7.01    1.26
   4   9  -1    5.43    0.99
   4   9  -1    4.00    1.04
   4   9   0    0.38    0.47
   4   9   0    0.11    0.62
   4   9   1    9.45    1.26
   4   9   1    8.41    1.52
   4   9   2   10.62    1.58
   4   9   2   12.05    1.77
   4   9   3   10.75    1.67
   4   9   3   11.07    1.72
   4   9   4    2.59    1.05
   4   9   4    2.47    1.15
   4   9   5   52.03    3.41
   4   9   5   52.25    3.24
   4   9   6    1.16    1.13
   4   9   6    2.00    0.82
   4   9   7   14.11    1.83
   4   9   7   11.38    1.49
   4   9   7   12.95    1.61
   4   9   8    1.91    0.97
   4   9   8    0.91    0.62
   4   9   8    1.15    0.67
   4   9   9    0.58    0.64
   4   9   9    1.04    0.60
   4   9   9    0.05    0.45
   4   9  10   -0.30    0.59
   4   9  10   -0.06    0.46
   4   9  11    2.74    0.88
   4   9  11    0.82    0.56
   4   9  12    2.66    0.75
   4   9  12    1.07    0.53
   4   9  13    0.64    0.48
   4   9  13    0.11    0.36
   4   9  14    3.76    0.67
   4   9  14    2.09    0.54
   4  10  -6    3.61    0.67
   4  10  -5    5.36    0.89
   4  10  -4    5.91    1.03
   4  10  -3    3.33    0.75
   4  10  -3    2.09    0.63
   4  10  -2    0.03    0.44
   4  10  -2    0.02    0.49
   4  10  -1    8.11    1.10
   4  10  -1    7.31    1.18
   4  10   0    1.61    0.60
   4  10   0    1.83    0.78
   4  10   1    1.74    0.75
   4  10   2    1.62    0.86
   4  10   3    0.43    0.60
   4  10   3    0.56    0.72
   4  10   4    1.41    0.82
   4  10   4    1.80    0.89
   4  10   5    3.68    0.95
   4  10   5    4.30    0.98
   4  10   6   41.80    2.78
   4  10   6   39.47    2.53
   4  10   7    2.16    0.87
   4  10   7    1.35    0.68
   4  10   8    0.46    0.72
   4  10   8    1.05    0.52
   4  10   9    0.00    0.67
   4  10   9    0.70    0.43
   4  10  10   -0.03    0.47
   4  10  11   22.00    1.69
   4  10  12    7.48    0.96
   4  11  -2    3.86    0.68
   4  11  -1    3.56    0.72
   4  11   0    0.03    0.41
   4  11   1   18.55    1.59
   4  11   2   16.32    1.54
   4  11   3   11.49    1.27
   4  11   4    2.14    0.79
   4  11   5   34.62    2.08
   4  11   6   19.41    1.60
   4  11   6   21.22    1.60
   4  11   7    4.36    0.76
   4  11   7    4.84    0.75
   4  11   8    4.30    0.77
   4  11   8    3.29    0.59
   4  11   9    5.17    0.78
   4  11  10    1.42    0.44
  -5  11   0    6.80    0.86
  -5  11  -1    2.35    0.56
  -5  11  -2   16.27    1.10
  -5  10   9    5.78    0.79
  -5  10   8    1.64    0.57
  -5  10   7    7.13    1.03
  -5  10   7    5.70    0.85
  -5  10   6    4.32    0.89
  -5  10   6    2.07    0.63
  -5  10   5    7.10    1.10
  -5  10   5    4.71    0.79
  -5  10   4    6.39    0.92
  -5  10   3   10.80    1.15
  -5  10   2    7.03    0.92
  -5  10   2    9.81    1.38
  -5  10   1    4.51    1.00
  -5  10   1    1.39    0.44
  -5  10   0    6.26    1.09
  -5  10   0    3.50    0.60
  -5  10  -1    6.99    1.05
  -5  10  -1    5.66    0.76
  -5  10  -2    9.78    1.14
  -5  10  -3    2.34    0.57
  -5  10  -4   20.94    1.48
  -5  10  -5   -0.10    0.31
  -5   9  11    0.58    0.34
  -5   9  10    0.01    0.35
  -5   9  10    1.01    0.51
  -5   9   9    1.06    0.42
  -5   9   9    0.91    0.61
  -5   9   8    0.03    0.45
  -5   9   8    1.02    0.58
  -5   9   7    0.04    0.50
  -5   9   7    0.56    0.54
  -5   9   6   39.39    2.76
  -5   9   6   41.03    2.50
  -5   9   6   38.87    2.46
  -5   9   5    9.89    1.48
  -5   9   5    8.10    1.21
  -5   9   5    7.35    1.20
  -5   9   4  105.40    4.63
  -5   9   4  104.57    4.04
  -5   9   4  102.10    3.88
  -5   9   3    1.08    0.96
  -5   9   3    2.38    1.21
  -5   9   3   -0.14    0.62
  -5   9   3    0.39    0.54
  -5   9   2    4.73    1.18
  -5   9   2    4.66    0.87
  -5   9   2    7.03    1.40
  -5   9   1   10.27    1.43
  -5   9   1    9.58    1.21
  -5   9   0    6.80    1.09
  -5   9   0    8.09    1.18
  -5   9  -1    5.09    0.84
  -5   9  -1    6.11    1.02
  -5   9  -2   20.21    1.78
  -5   9  -2   17.71    1.64
  -5   9  -3    1.46    0.75
  -5   9  -3    3.85    0.77
  -5   9  -4   21.21    1.71
  -5   9  -4   19.66    1.64
  -5   9  -5    1.08    0.54
  -5   9  -5    4.04    0.74
  -5   9  -6    0.06    0.30
  -5   9  -6   -0.25    0.25
  -5   9  -7    0.84    0.46
  -5   9  -7    2.49    0.56
  -5   9  -8    6.15    0.76
  -5   8  12   -0.06    0.42
  -5   8  12    1.37    0.56
  -5   8  11    1.19    0.39
  -5   8  11    6.53    1.04
  -5   8  10    3.49    0.80
  -5   8  10    7.84    1.23
  -5   8   9    7.60    1.19
  -5   8   9   15.54    1.76
  -5   8   8   -1.37    0.96
  -5   8   8    1.25    0.90
  -5   8   8    0.85    0.71
  -5   8   7   -0.90    0.83
  -5   8   7    0.69    0.74
  -5   8   7    0.29    0.71
  -5   8   6   -0.83    0.80
  -5   8   6    0.73    0.68
  -5   8   6   -0.78    0.60
  -5   8   5    3.88    0.99
  -5   8   5    5.93    1.15
  -5   8   5    4.31    0.97
  -5   8   4    2.28    0.79
  -5   8   4    2.46    0.81
  -5   8   4    1.95    0.45
  -5   8   3    5.90    1.24
  -5   8   3    6.79    1.11
  -5   8   3   10.52    1.64
  -5   8   3    7.06    1.22
  -5   8   2    6.98    1.43
  -5   8   2    6.35    1.29
  -5   8   2    6.25    1.20
  -5   8   2    4.82    1.04
  -5   8   1    1.24    0.91
  -5   8   1   -0.21    0.77
  -5   8   1    1.02    0.52
  -5   8   1    0.94    0.64
  -5   8   0    0.41    0.96
  -5   8   0    2.15    0.79
  -5   8  -1    8.86    1.18
  -5   8  -1   13.16    1.60
  -5   8  -2   -2.39    1.26
  -5   8  -2   -0.03    0.42
  -5   8  -3    1.37    0.64
  -5   8  -3    0.18    0.51
  -5   8  -4  110.04    4.60
  -5   8  -4  109.53    4.30
  -5   8  -4  103.30    4.31
  -5   8  -5   -0.23    0.52
  -5   8  -5    1.15    0.56
  -5   8  -5    0.69    0.73
  -5   8  -6    0.30    0.40
  -5   8  -6    0.31    0.42
  -5   8  -6    0.90    0.55
  -5   8  -7   33.28    2.34
  -5   8  -7   34.56    2.33
  -5   8  -7   38.23    2.30
  -5   8  -8    0.87    0.46
  -5   8  -8    0.74    0.45
  -5   8  -9   -0.09    0.29
  -5   8  -9   -0.03    0.35
  -5   8 -10   17.87    1.33
  -5   8 -10   23.59    1.63
  -5   8 -11    2.69    0.55
  -5   7  13    4.25    0.70
  -5   7  13    4.55    0.74
  -5   7  12    3.68    0.69
  -5   7  12    4.92    0.91
  -5   7  11    2.12    0.77
  -5   7  10    0.88    0.70
  -5   7   9    0.29    0.61
  -5   7   8   74.15    3.81
  -5   7   8   71.03    3.85
  -5   7   7    5.13    1.16
  -5   7   7    6.69    1.35
  -5   7   6   18.17    1.96
  -5   7   6   19.99    2.13
  -5   7   5   37.76    2.77
  -5   7   5   38.59    2.84
  -5   7   4    4.72    0.91
  -5   7   4    6.39    1.07
  -5   7   4    6.97    1.24
  -5   7   3   14.87    1.89
  -5   7   3   18.91    2.03
  -5   7   3   17.60    2.04
  -5   7   2   57.93    3.80
  -5   7   2   67.56    3.72
  -5   7   2   62.46    3.45
  -5   7   1    2.37    0.90
  -5   7   1    0.39    0.80
  -5   7   1    1.63    0.77
  -5   7   0   17.08    2.27
  -5   7   0   14.43    1.49
  -5   7   0   17.15    1.87
  -5   7  -1    5.54    1.12
  -5   7  -1    4.30    0.61
  -5   7  -1    6.05    1.10
  -5   7  -2   -0.30    0.63
  -5   7  -2   -1.61    1.03
  -5   7  -2    0.28    0.48
  -5   7  -3   96.95    4.37
  -5   7  -3   91.52    4.47
  -5   7  -3   96.93    4.24
  -5   7  -3  102.79    4.43
  -5   7  -4   16.66    1.81
  -5   7  -4   16.37    1.82
  -5   7  -4   14.83    1.80
  -5   7  -5   47.55    2.99
  -5   7  -5   44.59    2.98
  -5   7  -5   44.50    2.84
  -5   7  -6   21.65    2.07
  -5   7  -6   23.26    2.17
  -5   7  -6   22.70    2.03
  -5   7  -7    2.38    0.70
  -5   7  -7    3.29    0.85
  -5   7  -7    2.04    0.78
  -5   7  -8    9.91    1.30
  -5   7  -8    8.91    1.37
  -5   7  -9   10.10    1.42
  -5   7 -10   12.94    1.55
  -5   7 -11    0.53    0.46
  -5   7 -12   -0.57    0.44
  -5   7 -13    0.80    0.35
  -5   6  15    5.64    0.77
  -5   6  14    4.05    0.83
  -5   6  13    0.60    0.41
  -5   6  13    0.52    0.36
  -5   6  12    3.72    0.91
  -5   6  12    4.01    0.91
  -5   6  11    2.13    0.84
  -5   6  11    2.31    0.89
  -5   6  10    0.42    0.46
  -5   6  10   -0.03    1.25
  -5   6   9    2.26    1.11
  -5   6   9    0.53    0.66
  -5   6   8  139.95    5.33
  -5   6   8  136.89    5.45
  -5   6   7    1.28    0.66
  -5   6   7    1.86    0.75
  -5   6   6    1.40    0.51
  -5   6   5   27.80    2.29
  -5   6   4   48.40    3.15
  -5   6   4   49.40    3.10
  -5   6   3    1.09    0.69
  -5   6   3    1.85    0.74
  -5   6   3    3.14    1.04
  -5   6   2   29.43    5.04
  -5   6   2   29.04    2.68
  -5   6   2   33.68    2.48
  -5   6   2   34.01    2.64
  -5   6   1   19.03    4.23
  -5   6   1   16.14    1.94
  -5   6   1   16.79    1.70
  -5   6   1   19.87    1.98
  -5   6   1   18.70    1.97
  -5   6   0   21.37    4.53
  -5   6   0   22.83    2.33
  -5   6   0   25.10    2.26
  -5   6   0   20.89    1.91
  -5   6   0   20.13    1.82
  -5   6   0   22.74    2.06
  -5   6  -1   65.80    3.71
  -5   6  -1   65.06    7.93
  -5   6  -1   73.55    4.08
  -5   6  -1   71.29    3.84
  -5   6  -1   67.67    3.57
  -5   6  -1   66.10    3.44
  -5   6  -1   73.85    3.56
  -5   6  -2   31.75    2.61
  -5   6  -2   26.82    2.35
  -5   6  -2   30.24    2.36
  -5   6  -3   28.76    5.40
  -5   6  -3   32.97    2.62
  -5   6  -3   32.39    2.53
  -5   6  -3   29.90    2.42
  -5   6  -4    2.69    1.78
  -5   6  -4    2.29    0.80
  -5   6  -4    2.59    0.83
  -5   6  -4    2.36    0.80
  -5   6  -5    6.68    1.25
  -5   6  -5    6.54    1.17
  -5   6  -5    5.11    1.17
  -5   6  -6    7.34    1.31
  -5   6  -6    8.47    1.45
  -5   6  -7    3.02    0.86
  -5   6  -7    3.30    0.99
  -5   6  -8   23.82    2.29
  -5   6  -8   26.18    2.44
  -5   6  -9   42.32    3.04
  -5   6  -9   53.77    3.42
  -5   6 -10    9.62    1.42
  -5   6 -10   11.98    1.62
  -5   6 -11   27.48    2.20
  -5   6 -11   33.99    2.51
  -5   6 -12   17.31    1.56
  -5   6 -12   21.62    1.88
  -5   6 -13   20.39    1.66
  -5   6 -14    1.07    0.43
  -5   5  15   -0.61    0.52
  -5   5  14    4.04    0.89
  -5   5  13    6.58    1.25
  -5   5  13    9.28    1.14
  -5   5  12    4.15    1.11
  -5   5  12    4.97    1.03
  -5   5  11   -0.40    0.50
  -5   5  11   -0.56    0.51
  -5   5  10   17.69    1.90
  -5   5  10   22.00    2.14
  -5   5   9   69.19    3.58
  -5   5   9   67.88    3.68
  -5   5   9   67.94    3.73
  -5   5   8  172.60    5.42
  -5   5   8  171.66    5.83
  -5   5   7   86.73    3.75
  -5   5   7   87.78    4.19
  -5   5   6   32.65    2.24
  -5   5   6   31.60    2.46
  -5   5   5   45.01    2.90
  -5   5   5   48.92    3.27
  -5   5   4    1.68    0.77
  -5   5   4    3.82    1.11
  -5   5   4    2.29    0.85
  -5   5   3  137.21   10.09
  -5   5   3  144.85    5.39
  -5   5   3  146.62    4.97
  -5   5   3  150.94    5.32
  -5   5   2   33.78    5.15
  -5   5   2   28.64    2.42
  -5   5   2   33.03    2.56
  -5   5   2   31.74    2.30
  -5   5   2   33.45    2.49
  -5   5   1   96.11    8.77
  -5   5   1   92.13    4.32
  -5   5   1   90.62    4.12
  -5   5   1   97.25    4.32
  -5   5   1   88.48    3.82
  -5   5   0  256.83    7.01
  -5   5   0  265.82   14.77
  -5   5   0  264.71    7.21
  -5   5   0  251.94    6.70
  -5   5   0  265.72    7.23
  -5   5   0  243.24    6.36
  -5   5   0  236.72    6.17
  -5   5  -1   11.74    1.72
  -5   5  -1   11.95    3.57
  -5   5  -1   10.32    1.68
  -5   5  -1   14.12    1.65
  -5   5  -1    8.08    0.98
  -5   5  -1   10.68    1.55
  -5   5  -2    1.65    1.06
  -5   5  -2    1.51    0.56
  -5   5  -2    2.30    0.70
  -5   5  -2    1.47    0.72
  -5   5  -3   14.90    1.79
  -5   5  -3   13.95    1.74
  -5   5  -3   13.45    1.54
  -5   5  -4    7.59    2.34
  -5   5  -4    6.29    1.25
  -5   5  -4    5.53    1.17
  -5   5  -5   53.29    6.32
  -5   5  -5   47.14    3.33
  -5   5  -5   48.92    3.16
  -5   5  -6   -1.63    1.37
  -5   5  -6    0.23    0.72
  -5   5  -6   -0.50    0.62
  -5   5  -7   44.11    6.12
  -5   5  -7   43.48    3.29
  -5   5  -7   42.56    3.14
  -5   5  -8  115.30    5.38
  -5   5  -8  114.93    5.16
  -5   5  -9   29.89    2.78
  -5   5  -9   27.66    2.56
  -5   5 -10    9.69    1.57
  -5   5 -10   10.38    1.61
  -5   5 -11   12.34    1.77
  -5   5 -11   13.78    1.82
  -5   5 -12    0.64    0.66
  -5   5 -12    0.91    0.59
  -5   5 -13   -0.29    0.43
  -5   5 -13    0.43    0.51
  -5   5 -14    0.63    0.46
  -5   5 -14   -0.02    0.38
  -5   5 -15    0.00    0.23
  -5   5 -15    0.01    0.31
  -5   4  16    3.31    0.77
  -5   4  15    5.51    1.02
  -5   4  14    7.03    1.39
  -5   4  13    1.37    0.85
  -5   4  12   20.37    2.09
  -5   4  12   22.30    1.89
  -5   4  11   15.19    1.85
  -5   4  11   19.55    1.88
  -5   4  10    0.06    0.51
  -5   4  10   -0.38    0.61
  -5   4   9  319.91    7.68
  -5   4   9  320.91    7.84
  -5   4   8   82.13    3.73
  -5   4   8   84.32    3.95
  -5   4   7   49.01    2.81
  -5   4   7   49.49    3.09
  -5   4   7   48.80    3.31
  -5   4   6   28.42    2.10
  -5   4   6   26.75    2.23
  -5   4   6   28.23    2.45
  -5   4   5   18.45    1.68
  -5   4   5   21.96    2.13
  -5   4   5   18.39    1.78
  -5   4   4   24.21    1.84
  -5   4   4   26.87    2.28
  -5   4   4   25.24    2.06
  -5   4   3   11.21    2.77
  -5   4   3   10.08    1.20
  -5   4   3   14.73    1.67
  -5   4   3   13.57    1.59
  -5   4   3   12.65    1.47
  -5   4   2   10.21    2.60
  -5   4   2   10.46    1.33
  -5   4   2    9.55    1.37
  -5   4   2   10.09    1.32
  -5   4   1    9.97    2.50
  -5   4   1    9.80    1.34
  -5   4   1    8.07    1.24
  -5   4   1    8.40    1.08
  -5   4   1    8.92    1.26
  -5   4   0   19.90    3.81
  -5   4   0   24.30    2.06
  -5   4   0   25.64    2.05
  -5   4   0   22.94    1.90
  -5   4   0   20.18    1.66
  -5   4  -1    1.41    0.53
  -5   4  -1    2.54    0.64
  -5   4  -1    1.62    0.64
  -5   4  -2   13.59    2.73
  -5   4  -2   14.86    1.69
  -5   4  -2   14.90    1.51
  -5   4  -2   12.16    1.49
  -5   4  -3    2.63    1.08
  -5   4  -3    2.97    0.80
  -5   4  -3    2.57    0.74
  -5   4  -4    1.02    0.57
  -5   4  -4    2.49    1.58
  -5   4  -4    1.05    0.49
  -5   4  -5   99.48    8.44
  -5   4  -5  105.53    4.96
  -5   4  -5  107.36    4.58
  -5   4  -6    3.54    1.71
  -5   4  -6    4.23    1.07
  -5   4  -6    2.70    0.94
  -5   4  -7   54.74    6.77
  -5   4  -7   59.30    3.94
  -5   4  -7   62.13    3.65
  -5   4  -8   95.99    9.18
  -5   4  -8   98.76    5.07
  -5   4  -8  113.07    4.95
  -5   4  -9   34.51    3.11
  -5   4  -9   31.30    2.72
  -5   4 -10    6.35    1.45
  -5   4 -10    5.13    1.23
  -5   4 -11    5.65    1.38
  -5   4 -11    6.31    1.22
  -5   4 -12    6.91    1.39
  -5   4 -12    7.75    1.35
  -5   4 -13    8.16    1.41
  -5   4 -13    9.61    1.44
  -5   4 -14    2.49    0.82
  -5   4 -14    2.88    0.78
  -5   4 -15    4.55    0.88
  -5   4 -15    4.98    0.81
  -5   4 -16   65.38    2.61
  -5   4 -16   70.47    2.46
  -5   3  16    7.20    1.10
  -5   3  15    1.96    0.78
  -5   3  14    1.50    0.79
  -5   3  13    0.42    0.62
  -5   3  12   38.68    2.85
  -5   3  11    2.50    0.83
  -5   3  11    3.61    0.89
  -5   3  10   -0.06    0.52
   5  -3  -9   13.74    3.49
  -5   3   9   19.00    1.98
   5  -3  -8    7.86    2.48
  -5   3   8   14.63    1.70
  -5   3   8   10.13    1.49
  -5   3   8    9.37    1.47
   5  -3  -7   36.32    5.19
  -5   3   7   35.08    2.38
  -5   3   7   38.44    2.79
  -5   3   7   38.50    2.56
   5  -3  -6   85.18    7.64
  -5   3   6   93.66    3.74
  -5   3   6   99.71    4.41
  -5   3   6   91.09    3.86
   5  -3  -5   38.06    4.70
  -5   3   5   37.92    2.36
  -5   3   5   35.41    2.59
  -5   3   5   37.88    2.41
  -5   3   4   23.88    1.82
  -5   3   4   29.49    2.30
  -5   3   4   27.32    2.04
  -5   3   3    8.50    2.20
  -5   3   3    9.75    1.36
  -5   3   3   10.80    1.26
  -5   3   2    2.33    1.36
  -5   3   1  115.15    8.12
  -5   3   0   57.54    5.01
  -5   3  -1   68.58    5.72
  -5   3  -2    4.41    1.60
  -5   3  -3  153.62    5.47
  -5   3  -3  158.37    4.96
  -5   3  -4    0.49    0.71
  -5   3  -4   -0.33    0.39
  -5   3  -4    0.05    0.45
  -5   3  -5    0.84    0.69
  -5   3  -5    0.89    0.71
  -5   3  -5    0.21    0.41
  -5   3  -6    2.60    1.26
  -5   3  -6    3.94    1.05
  -5   3  -6    3.24    0.93
  -5   3  -7   39.30    5.71
  -5   3  -7   45.81    3.36
  -5   3  -7   35.95    2.76
  -5   3  -8   13.04    3.39
  -5   3  -8    9.92    1.77
  -5   3  -8    9.61    1.53
  -5   3  -9   64.97    7.70
  -5   3  -9   56.28    4.10
  -5   3  -9   61.14    3.68
  -5   3 -10   50.90    3.85
  -5   3 -10   45.23    3.20
  -5   3 -11    0.17    0.68
  -5   3 -11    0.35    0.51
  -5   3 -12   16.94    2.26
  -5   3 -12   17.76    2.02
  -5   3 -13    9.57    1.70
  -5   3 -13   11.82    1.62
  -5   3 -14    4.17    1.16
  -5   3 -14    4.16    0.89
  -5   3 -15    2.02    0.73
  -5   3 -15    2.80    0.66
  -5   3 -16   50.63    2.77
  -5   3 -16   49.84    2.22
  -5   3 -17    8.88    1.00
  -5   2  17   -0.11    0.37
  -5   2  16   -0.53    0.56
  -5   2  15   24.30    2.11
  -5   2  14    5.68    1.27
   5  -2 -13    2.24    0.64
  -5   2  13    1.59    0.78
  -5   2  12   76.16    3.93
   5  -2 -12   63.67    2.89
  -5   2  11   19.20    2.01
  -5   2  10    8.33    1.42
   5  -2  -9  163.54   12.24
  -5   2   9  162.44    5.49
   5  -2  -8   37.40    5.56
  -5   2   8   40.62    2.59
  -5   2   8   34.16    2.41
  -5   2   8   36.60    2.65
   5  -2  -7   42.17    5.67
  -5   2   7   42.55    2.62
  -5   2   7   45.33    2.98
  -5   2   7   40.87    2.57
   5  -2  -6   32.93    4.82
  -5   2   6   41.64    2.49
  -5   2   6   35.90    2.61
  -5   2   6   33.75    2.23
   5  -2  -5   21.47    3.69
  -5   2   5   26.13    2.02
  -5   2   5   28.07    2.23
  -5   2   5   24.52    1.88
   5  -2  -4  157.41    9.56
   5  -2  -3   73.80    6.00
  -5   2   2  146.75    8.06
  -5   2   2  137.58    7.58
  -5   2   1    8.47    1.95
  -5   2   0    1.45    1.01
  -5   2  -1   33.41    3.95
  -5   2  -2   46.57    4.84
  -5   2  -3    0.64    0.90
  -5   2  -4   40.26    4.85
  -5   2  -5   31.14    4.51
  -5   2  -5   34.14    2.68
  -5   2  -5   29.13    2.18
  -5   2  -6    7.55    2.38
  -5   2  -6   10.99    1.58
  -5   2  -6    9.39    1.27
  -5   2  -7   29.90    2.64
  -5   2  -7   24.22    4.39
  -5   2  -7   22.36    2.02
  -5   2  -8   72.87    7.75
  -5   2  -8   74.88    4.37
  -5   2  -8   73.58    3.79
  -5   2  -9   26.26    4.83
  -5   2  -9   20.22    2.45
  -5   2  -9   21.65    2.15
  -5   2 -10    0.95    0.82
  -5   2 -10    0.76    0.64
  -5   2 -10    1.97    0.88
  -5   2 -11    9.68    1.67
  -5   2 -11    8.25    1.38
  -5   2 -12   80.22    4.95
  -5   2 -12   77.21    3.95
  -5   2 -13   -0.65    0.81
  -5   2 -13    0.23    0.51
  -5   2 -14   10.38    1.83
  -5   2 -14   11.33    1.48
  -5   2 -15    7.70    1.51
  -5   2 -15    8.38    1.11
  -5   2 -16   12.25    1.54
  -5   2 -17   11.28    1.31
  -5   1  16    2.97    0.71
   5  -1 -15    3.45    0.64
  -5   1  15    4.89    1.04
   5  -1 -14    3.10    0.69
  -5   1  14    3.67    1.02
   5  -1 -13    6.54    0.99
  -5   1  13    4.79    1.11
   5  -1 -12    6.70    1.09
  -5   1  12    6.09    1.23
  -5   1  11   13.86    1.79
   5  -1 -10    7.33    2.76
  -5   1  10    6.73    1.28
   5  -1  -9   59.12    7.51
  -5   1   9   62.14    3.34
  -5   1   8    0.26    0.43
  -5   1   8    1.08    0.57
   5  -1  -7   27.05    4.67
  -5   1   7   27.97    2.14
  -5   1   7   27.75    2.21
  -5   1   6    7.25    1.11
  -5   1   6    8.28    1.25
   5  -1  -5   31.57    4.56
  -5   1   5   40.49    2.34
   5  -1  -4    2.99    1.67
   5  -1  -3   43.92    4.81
   5  -1  -2    3.70    1.45
  -5   1   1   25.44    3.47
   5  -1  -1   28.19    3.41
   5  -1   0  418.43   12.26
  -5   1   0  363.81   13.17
  -5   1  -1   21.83    3.58
  -5   1  -2    3.44    1.47
  -5   1  -3   61.05    5.83
  -5   1  -4    2.98    1.46
  -5   1  -5  110.26    8.30
  -5   1  -6   10.76    2.74
  -5   1  -6   12.19    1.59
  -5   1  -7   18.63    3.64
  -5   1  -7   19.52    2.14
  -5   1  -7   17.54    1.74
  -5   1  -7   17.52    1.71
  -5   1  -8    9.45    2.82
  -5   1  -8    7.75    1.44
  -5   1  -8    6.60    1.08
  -5   1  -8    8.38    1.28
  -5   1  -9   37.33    3.14
  -5   1  -9   36.63    5.62
  -5   1  -9   37.97    2.58
  -5   1  -9   32.56    2.50
  -5   1 -10   38.33    5.89
  -5   1 -10   33.57    3.15
  -5   1 -10   31.34    2.44
  -5   1 -10   36.18    2.67
  -5   1 -11   15.94    3.79
  -5   1 -11   14.94    2.24
  -5   1 -11   15.00    1.73
  -5   1 -11   14.90    1.68
  -5   1 -12   63.29    4.37
  -5   1 -12   62.02    3.44
  -5   1 -12   64.43    3.45
  -5   1 -13   19.37    2.46
  -5   1 -13   24.15    2.16
  -5   1 -13   22.06    2.00
  -5   1 -14    1.74    0.68
  -5   1 -14    2.74    1.02
  -5   1 -15    5.01    1.33
  -5   1 -16    2.47    0.98
  -5   1 -17   68.67    3.34
  -5   1 -18    2.43    0.59
  -5   0  16   60.36    2.80
   5   0 -16   64.16    2.26
   5   0 -15   -0.53    0.44
  -5   0  15    0.41    0.43
   5   0 -14    1.19    0.61
  -5   0  14    2.12    0.91
  -5   0  13   22.31    2.13
   5   0 -13   18.83    1.65
  -5   0  12   54.83    3.24
   5   0 -12   52.73    2.86
  -5   0  11    4.75    1.07
  -5   0  10    1.20    0.73
   5   0  -9    1.14    1.27
  -5   0   9    0.33    0.43
   5   0  -8    7.56    2.78
  -5   0   8    4.66    0.97
   5   0  -7    7.29    2.56
  -5   0   7    8.11    1.17
   5   0  -6   11.73    3.10
  -5   0   6    8.59    1.23
  -5   0   6   12.43    1.45
  -5   0   5    0.89    0.45
  -5   0   5    0.81    0.50
   5   0  -5    1.06    1.30
   5   0  -4   27.43    4.16
   5   0  -3   44.79    5.10
   5   0  -2   74.69    6.18
   5   0  -1   98.34    6.82
   5   0   0    0.34    0.69
  -5   0  -1   -0.09    0.75
  -5   0  -2    2.50    1.37
  -5   0  -3  133.09    8.60
  -5   0  -4   37.17    4.68
  -5   0  -5  221.60   11.76
  -5   0  -6   10.44    2.67
  -5   0  -7   58.49    3.16
  -5   0  -7   61.26    3.63
  -5   0  -7   60.16    6.53
  -5   0  -8    7.95    1.26
  -5   0  -8    9.37    2.81
  -5   0  -8    8.60    1.47
  -5   0  -9    1.20    0.47
  -5   0  -9    1.71    1.54
  -5   0 -10   22.66    2.17
  -5   0 -10   24.83    4.62
  -5   0 -11   39.20    2.81
  -5   0 -11   33.86    5.51
  -5   0 -12    1.15    0.70
  -5   0 -13    0.06    0.48
  -5   0 -14    9.85    1.47
  -5   0 -15    5.90    1.14
  -5   0 -15    5.70    1.40
  -5   0 -16    3.37    0.76
  -5   0 -16    6.08    1.27
  -5   0 -17    8.86    1.04
  -5   0 -17    9.81    1.33
  -5   0 -18    0.39    0.39
   5   1 -16    2.54    0.53
   5   1 -15    2.36    0.60
  -5  -1  15    1.62    0.57
   5   1 -14    0.28    0.45
  -5  -1  14    1.52    0.68
  -5  -1  13   23.04    2.11
   5   1 -13   23.78    1.87
   5   1 -12   10.05    1.40
  -5  -1  12    8.01    1.27
  -5  -1  11   37.88    2.76
  -5  -1  10  105.07    4.36
  -5  -1   9    0.85    0.52
   5   1  -9    1.86    1.77
  -5  -1   8    8.29    1.18
   5   1  -8    4.54    2.36
  -5  -1   7    3.19    0.75
   5   1  -7    1.79    1.68
  -5  -1   6    2.57    0.68
   5   1  -6    1.98    1.74
  -5  -1   5  317.63    7.11
  -5  -1   5  314.08    6.46
   5   1  -5  300.96   14.78
   5   1  -4    1.75    1.16
   5   1  -3  215.02   11.55
   5   1  -2   52.15    5.50
   5   1  -1    3.35    1.33
   5   1  -1    2.07    0.72
   5   1   0    6.18    1.69
   5   1   1    0.64    0.85
   5   1   2    0.78    0.67
  -5  -1  -3    3.35    1.69
  -5  -1  -4  189.02   10.54
  -5  -1  -5   19.11    3.57
  -5  -1  -6  215.51   12.04
  -5  -1  -7   26.87    2.13
  -5  -1  -7   24.50    4.13
  -5  -1  -8    8.51    1.28
  -5  -1  -8    9.85    2.75
  -5  -1  -9    1.31    0.57
  -5  -1  -9    0.84    0.90
  -5  -1 -10    1.11    0.53
  -5  -1 -10    0.22    0.92
  -5  -1 -11    0.52    0.58
  -5  -1 -11   -1.34    1.68
  -5  -1 -12   21.06    2.20
  -5  -1 -13    1.04    0.66
  -5  -1 -14    2.98    0.92
  -5  -1 -15   13.46    1.76
  -5  -1 -16   -0.19    0.43
  -5  -1 -16    0.02    0.52
  -5  -1 -17    8.89    1.15
  -5  -1 -17    9.35    1.34
  -5  -1 -18    8.71    0.93
  -5  -1 -18    8.96    1.11
   5   2 -16    7.80    0.82
   5   2 -15    0.33    0.47
   5   2 -14   11.83    1.24
   5   2 -13    0.57    0.55
  -5  -2  13    0.31    0.54
   5   2 -12    1.77    0.61
  -5  -2  12    2.89    0.80
  -5  -2  11   14.99    1.70
   5   2 -11   15.56    1.71
  -5  -2  10   31.19    2.34
  -5  -2   9  150.05    4.99
   5   2  -9  154.20   12.30
   5   2  -8    2.89    0.69
  -5  -2   8    3.46    0.88
   5   2  -8    5.15    2.54
   5   2  -7   13.62    1.46
  -5  -2   7   11.09    1.30
   5   2  -7   13.35    3.40
  -5  -2   6   34.01    2.14
   5   2  -6   29.68    5.00
  -5  -2   5    1.57    0.59
  -5  -2   5    3.00    0.69
   5   2  -5    1.71    1.44
  -5  -2   4   12.46    1.35
   5   2  -4   11.43    2.91
   5   2  -3   -0.15    0.99
   5   2  -2   66.91    6.67
   5   2  -2   64.56    6.22
   5   2  -1   30.57    4.20
   5   2   0   34.82    4.35
   5   2   1   74.84    6.18
   5   2   2    1.81    1.00
   5   2   3   80.60    6.14
   5   2   4  141.37    7.99
  -5  -2  -4  126.35    8.88
   5   2   5  593.23   16.20
  -5  -2  -5  593.01   19.49
  -5  -2  -6  277.37    6.79
  -5  -2  -6  288.60   14.00
  -5  -2  -7   64.52    3.46
  -5  -2  -7   64.21    6.86
  -5  -2  -8   22.46    2.15
  -5  -2  -8   23.10    4.13
  -5  -2  -9   19.63    2.10
  -5  -2  -9   21.27    4.14
  -5  -2 -10    0.25    0.57
  -5  -2 -10   -0.23    0.98
  -5  -2 -11    4.18    1.10
  -5  -2 -11    3.82    1.84
  -5  -2 -12   48.14    3.40
  -5  -2 -13   -0.33    0.60
  -5  -2 -14   32.31    2.79
  -5  -2 -15   16.95    1.93
  -5  -2 -16    3.80    0.96
  -5  -2 -16    2.16    0.82
  -5  -2 -17   -0.47    0.45
  -5  -2 -17   -0.14    0.41
  -5  -2 -18    4.07    0.70
  -5  -2 -18    3.91    0.74
   5   3 -15   -0.18    0.33
   5   3 -14    1.58    0.45
   5   3 -13    0.94    0.53
   5   3 -12   -0.11    0.54
   5   3 -11    7.58    1.26
   5   3 -10   26.98    2.07
   5   3  -9   11.56    1.34
   5   3  -8    4.70    0.97
   5   3  -8    5.21    2.19
   5   3  -7  120.00    4.41
   5   3  -7  129.48   11.17
   5   3  -6    1.88    0.76
   5   3  -6    1.84    1.74
  -5  -3   5   -0.13    0.43
   5   3  -5    0.02    1.19
  -5  -3   4  172.56    5.21
   5   3  -4  184.34   12.34
  -5  -3   3    4.97    0.90
   5   3  -3    4.79    2.05
  -5  -3   2  136.42    4.34
   5   3  -2  142.46   10.05
   5   3  -1  213.80   11.97
   5   3   0  138.40    9.42
   5   3   1    3.23    1.84
   5   3   2    7.36    2.23
   5   3   3   29.32    4.06
   5   3   4    0.07    0.77
  -5  -3  -5    0.32    0.41
   5   3   5    0.61    0.96
  -5  -3  -5   -0.51    1.24
  -5  -3  -6    1.98    0.68
   5   3   6    2.35    1.40
  -5  -3  -6    0.13    0.83
  -5  -3  -7   18.21    1.89
  -5  -3  -7   20.33    3.86
  -5  -3  -8   21.46    2.19
  -5  -3  -8   21.78    4.06
  -5  -3  -9    2.08    0.83
  -5  -3  -9    1.68    1.31
  -5  -3 -10    4.68    0.98
  -5  -3 -10    8.33    2.70
  -5  -3 -11    4.59    1.20
  -5  -3 -12    2.96    0.96
  -5  -3 -13    6.20    1.38
  -5  -3 -14   31.30    2.82
  -5  -3 -15    0.53    0.58
  -5  -3 -16    6.09    1.13
  -5  -3 -16    4.38    0.99
  -5  -3 -17    0.69    0.50
  -5  -3 -17    0.61    0.43
  -5  -3 -18    0.70    0.38
   5   4 -15   15.33    1.03
   5   4 -14    5.67    0.80
   5   4 -13   -0.10    0.41
   5   4 -12    3.93    0.82
   5   4 -11    2.27    0.72
   5   4 -10   22.23    1.84
   5   4 -10   30.62    2.17
   5   4  -9   22.23    1.91
   5   4  -9   22.43    1.86
   5   4  -8    2.23    0.72
   5   4  -7   79.07    3.69
   5   4  -7   80.17    9.19
   5   4  -6    2.58    0.85
   5   4  -6    3.02    2.17
   5   4  -5    3.58    0.99
   5   4  -5    2.14    1.66
  -5  -4   4   74.42    3.48
   5   4  -4   72.64    3.49
   5   4  -4   82.78    8.76
  -5  -4   3   62.24    3.10
   5   4  -3   68.13    7.66
  -5  -4   2   96.54    3.73
   5   4  -2  111.38    9.55
  -5  -4   1   32.98    2.19
   5   4  -1   37.51    5.47
  -5  -4   0    4.28    0.85
   5   4   0    4.04    1.75
   5   4   1    7.94    1.19
  -5  -4  -1    6.60    0.99
   5   4   1    6.82    2.25
   5   4   2    3.86    0.90
  -5  -4  -2    3.47    0.75
   5   4   2    3.28    1.30
   5   4   3    1.77    0.69
  -5  -4  -3    1.07    0.50
   5   4   3    2.02    1.64
  -5  -4  -4   67.23    3.32
   5   4   4   69.75    3.42
   5   4   4   66.80    6.77
   5   4   5    1.61    0.68
  -5  -4  -5    1.05    0.56
   5   4   5   -0.25    1.18
  -5  -4  -5    0.24    0.81
   5   4   6    5.18    0.98
  -5  -4  -6    5.15    1.09
   5   4   6    5.98    2.17
  -5  -4  -6    5.24    2.09
  -5  -4  -7   14.39    1.73
   5   4   7   14.40    1.61
   5   4   7   11.88    2.96
  -5  -4  -7   14.54    3.34
   5   4   8    0.21    0.44
  -5  -4  -8   -0.08    0.48
   5   4   8   -0.28    0.74
  -5  -4  -8    0.67    1.05
  -5  -4  -9   35.59    2.83
  -5  -4  -9   33.51    4.97
  -5  -4 -10   68.09    3.95
  -5  -4 -11    2.10    0.83
  -5  -4 -12    4.08    1.09
  -5  -4 -13   19.76    2.28
  -5  -4 -14    8.08    1.34
  -5  -4 -15    6.84    1.28
  -5  -4 -16   17.45    1.72
  -5  -4 -17    9.05    1.15
  -5  -4 -18   13.11    1.15
   5   5 -14   12.32    0.92
   5   5 -13    1.24    0.46
   5   5 -12   10.19    1.09
   5   5 -11   -0.12    0.41
   5   5 -11    1.11    0.46
   5   5 -10    0.70    0.68
   5   5 -10   -0.04    0.47
   5   5  -9   67.65    3.34
   5   5  -9   71.63    3.13
   5   5  -8   13.31    1.58
   5   5  -8   13.75    1.42
   5   5  -7  141.01    4.99
   5   5  -7  142.34    4.38
   5   5  -6    5.05    0.98
   5   5  -5    0.81    0.58
   5   5  -5    0.29    0.89
   5   5  -4   13.12    1.64
   5   5  -4   14.17    3.81
  -5  -5   3   12.78    1.46
   5   5  -3   14.67    1.64
   5   5  -3   12.58    3.50
   5   5  -2    1.03    0.60
  -5  -5   2    0.13    0.32
   5   5  -2   -0.17    1.57
   5   5  -1    1.36    0.82
  -5  -5   1   -0.07    0.39
   5   5  -1    0.41    1.44
   5   5   0    4.84    1.14
   5   5   0    6.21    1.18
  -5  -5   0    5.92    0.97
   5   5   0    7.33    2.59
   5   5   1    2.96    0.87
   5   5   1    3.10    0.97
  -5  -5  -1    1.79    0.52
   5   5   1    2.27    1.66
  -5  -5  -2  101.00    3.93
   5   5   2  111.59    4.70
   5   5   2  118.27    9.85
  -5  -5  -3    1.75    0.61
   5   5   3    2.69    0.98
   5   5   3    2.75    1.77
  -5  -5  -4    0.35    0.51
   5   5   4    0.97    0.72
   5   5   4    0.21    1.01
  -5  -5  -5   64.50    3.37
   5   5   5   71.24    3.74
   5   5   5   71.36    7.55
  -5  -5  -5   62.54    6.90
  -5  -5  -6   28.31    2.31
   5   5   6   31.41    2.49
   5   5   6   29.79    5.00
  -5  -5  -6   26.66    4.67
  -5  -5  -7   54.70    3.37
   5   5   7   60.91    3.48
   5   5   7   59.79    6.89
  -5  -5  -7   63.46    7.08
  -5  -5  -8   31.17    2.57
   5   5   8   35.61    2.72
   5   5   8   33.60    5.18
   5   5   9    1.07    0.63
  -5  -5  -9    0.74    0.64
   5   5   9    1.89    1.31
  -5  -5 -10   83.35    4.24
   5   5  10   84.30    3.94
   5   5  11    3.07    0.85
  -5  -5 -11    4.08    1.07
  -5  -5 -12    1.53    0.85
  -5  -5 -13    5.39    1.21
  -5  -5 -14    1.73    0.66
  -5  -5 -15    0.74    0.51
  -5  -5 -16    0.40    0.52
  -5  -5 -17    0.00    0.37
   5   6 -12    0.12    0.29
   5   6 -11   -0.53    0.41
   5   6 -11   -0.23    0.34
   5   6 -10   22.01    1.71
   5   6 -10   23.36    1.59
   5   6  -9   19.56    1.83
   5   6  -9   22.16    1.61
   5   6  -8    7.54    1.22
   5   6  -8    6.59    0.95
   5   6  -7   38.44    2.63
   5   6  -6  148.58    5.18
   5   6  -5   -1.24    0.83
   5   6  -4   23.91    2.13
   5   6  -3   20.04    1.99
   5   6  -3   19.70    1.91
   5   6  -3   24.10    5.08
   5   6  -2   16.74    4.29
   5   6  -2   18.23    1.84
   5   6  -1    0.79    0.93
   5   6  -1    1.12    0.70
   5   6   0    0.01    1.16
   5   6   0    0.06    0.50
   5   6   1    0.17    1.17
   5   6   1    0.29    0.55
   5   6   1    0.62    0.63
   5   6   2   14.68    3.72
   5   6   2   16.18    1.62
   5   6   2   14.90    1.94
   5   6   3    0.74    0.99
   5   6   3    1.49    0.66
   5   6   3    2.22    0.96
  -5  -6  -3    1.53    0.53
   5   6   4   34.67    5.68
  -5  -6  -4   34.83    2.39
   5   6   4   38.68    2.98
   5   6   5    7.88    3.07
  -5  -6  -5    4.84    2.13
   5   6   5    7.37    1.40
  -5  -6  -5    6.99    1.10
   5   6   6   21.86    4.49
   5   6   6   23.73    2.33
  -5  -6  -6   19.28    1.86
   5   6   7    1.38    1.23
  -5  -6  -7    0.81    0.63
   5   6   7    0.67    0.71
  -5  -6  -8    3.89    0.95
   5   6   8    5.85    1.22
  -5  -6  -9   19.05    1.99
   5   6   9   20.78    2.07
  -5  -6 -10    0.39    0.56
   5   6  10    0.77    0.83
  -5  -6 -11    9.70    1.47
   5   6  11   11.73    1.51
  -5  -6 -12   10.93    1.50
   5   6  12   10.72    1.39
  -5  -6 -13   11.35    1.49
  -5  -6 -14   10.37    1.34
  -5  -6 -15    2.37    0.60
  -5  -6 -16    0.37    0.31
   5   7 -11    4.99    0.74
   5   7 -10    0.07    0.40
   5   7 -10    0.22    0.39
   5   7  -9   11.65    1.31
   5   7  -8    6.08    1.07
   5   7  -7    3.74    0.99
   5   7  -6   11.09    1.55
   5   7  -5    3.72    0.95
   5   7  -4   20.63    2.06
   5   7  -3  127.54    4.80
   5   7  -3  102.83    4.33
   5   7  -2   12.92    1.57
   5   7  -2   10.67    1.54
   5   7  -1    1.15    0.62
   5   7  -1    1.32    0.87
   5   7   0   -0.15    0.59
   5   7   1   20.41    2.25
   5   7   1   21.96    1.89
   5   7   2   16.42    2.05
   5   7   2   17.58    1.71
   5   7   3    0.32    0.62
   5   7   4   16.91    2.11
   5   7   5    9.22    1.62
   5   7   6   20.04    2.27
   5   7   7   40.20    3.03
   5   7   8    1.79    0.89
  -5  -7  -8    1.21    0.59
   5   7   9    3.26    1.08
  -5  -7  -9    1.90    0.62
   5   7  10   60.92    3.47
  -5  -7 -10   54.66    2.99
  -5  -7 -11    0.25    0.38
   5   7  11    0.24    0.62
  -5  -7 -12   12.20    1.38
   5   7  12   11.46    1.40
   5   7  12   10.50    1.44
  -5  -7 -13   12.26    1.31
   5   7  13   13.49    1.44
   5   7  13   11.23    1.40
  -5  -7 -14    2.06    0.59
   5   7  14    0.19    0.38
  -5  -7 -15    1.44    0.44
   5   7  15    1.29    0.52
   5   8  -9    0.15    0.36
   5   8  -8    4.24    0.88
   5   8  -7    7.65    1.11
   5   8  -6    1.39    0.68
   5   8  -5   20.22    1.91
   5   8  -4   32.31    2.43
   5   8  -3    2.63    0.86
   5   8  -3    0.97    0.60
   5   8  -2   25.08    2.11
   5   8  -2   17.45    1.84
   5   8  -1    2.40    0.87
   5   8  -1    2.03    0.89
   5   8   0    1.15    0.63
   5   8   0    1.33    0.75
   5   8   1    1.62    0.73
   5   8   1    0.91    0.77
   5   8   2    0.59    0.72
   5   8   2    1.06    0.66
   5   8   2    0.58    0.95
   5   8   3   61.46    3.78
   5   8   3   56.98    3.59
   5   8   4   22.48    2.35
   5   8   4   24.38    2.43
   5   8   5    1.03    1.00
   5   8   6   25.00    2.46
   5   8   6   22.70    2.20
   5   8   7    7.26    1.43
   5   8   7    5.21    1.30
   5   8   8    2.72    1.01
   5   8   8    2.03    0.74
   5   8   9    0.68    0.77
   5   8   9    0.64    0.63
   5   8  10    2.30    0.83
   5   8  10    1.14    0.59
   5   8  11   10.64    1.37
   5   8  12   14.78    1.47
   5   8  13    0.91    0.54
   5   8  14    3.83    0.64
   5   9  -8   20.38    1.35
   5   9  -7    1.06    0.46
   5   9  -6    5.00    0.94
   5   9  -5   10.63    1.23
   5   9  -4    0.59    0.52
   5   9  -3    0.07    0.56
   5   9  -3    0.81    0.50
   5   9  -2   10.57    1.27
   5   9  -2    8.86    1.19
   5   9  -1   23.97    1.93
   5   9  -1   19.98    1.89
   5   9   0    0.73    0.53
   5   9   0    0.51    0.68
   5   9   1    6.91    1.03
   5   9   1    8.05    1.40
   5   9   2    1.28    0.78
   5   9   3    5.01    1.20
   5   9   4    1.99    0.84
   5   9   4    1.90    0.87
   5   9   5    0.36    0.69
   5   9   5    1.38    0.89
   5   9   6   34.66    2.73
   5   9   6   29.72    2.35
   5   9   7   14.19    1.73
   5   9   7   12.07    1.52
   5   9   8    1.32    0.78
   5   9   8    0.47    0.49
   5   9   9    0.89    0.66
   5   9   9    1.04    0.50
   5   9  10    4.25    0.86
   5   9  10    5.44    0.90
   5   9  11    0.59    0.41
   5   9  12    3.19    0.63
   5  10  -5   -0.45    0.33
   5  10  -4   -0.55    0.37
   5  10  -3   52.92    2.37
   5  10  -2    0.26    0.44
   5  10  -2   -0.45    0.39
   5  10  -1    0.49    0.49
   5  10  -1   -0.18    0.42
   5  10   0    7.47    0.95
   5  10   0    6.57    0.99
   5  10   1    1.35    0.58
   5  10   2    4.78    0.98
   5  10   3    6.17    1.09
   5  10   4    3.18    0.77
   5  10   5    1.84    0.75
   5  10   6    3.53    0.81
   5  10   6    3.72    0.83
   5  10   7   17.84    1.68
   5  10   7   19.75    1.60
   5  10   8   13.72    1.42
   5  10   8   13.15    1.26
   5  10   9   -0.78    0.49
   5  10   9    0.50    0.36
   5  10  10    1.35    0.50
   5  10  11   -0.10    0.30
   5  11   0    5.19    0.68
   5  11   1    4.69    0.69
   5  11   2    1.87    0.56
   5  11   3    3.70    0.70
   5  11   4    1.60    0.60
   5  11   5   22.35    1.50
   5  11   6   26.36    1.55
  -6  10   3   14.66    1.13
  -6  10   2    3.46    0.60
  -6  10   1    1.74    0.42
  -6  10   0   13.11    1.03
  -6  10  -1    0.01    0.19
  -6   9   9   12.62    1.11
  -6   9   8    6.58    0.82
  -6   9   8    5.87    0.84
  -6   9   7    2.79    0.64
  -6   9   7    2.70    0.68
  -6   9   6    1.45    0.51
  -6   9   6    2.34    0.71
  -6   9   6    0.75    0.55
  -6   9   5    6.48    0.99
  -6   9   5    5.56    0.87
  -6   9   4    6.46    0.99
  -6   9   4    6.08    0.95
  -6   9   3   23.15    1.80
  -6   9   3   23.50    1.64
  -6   9   2   -0.79    0.50
  -6   9   1   -0.48    0.56
  -6   9   0    2.52    0.86
  -6   9   0   -1.27    0.59
  -6   9  -1   33.12    2.09
  -6   9  -1   38.62    2.24
  -6   9  -2    1.68    0.67
  -6   9  -2    0.42    0.45
  -6   9  -3    1.65    0.61
  -6   9  -3    0.99    0.45
  -6   9  -4   13.33    1.26
  -6   9  -4   14.95    1.23
  -6   9  -5   20.03    1.41
  -6   9  -6    2.31    0.47
  -6   8  11    0.40    0.38
  -6   8  10    3.62    0.67
  -6   8   9    7.82    0.98
  -6   8   9   11.28    1.29
  -6   8   8    3.67    0.74
  -6   8   8    4.10    0.85
  -6   8   7   36.77    2.41
  -6   8   7   33.93    2.28
  -6   8   6    4.13    0.90
  -6   8   6    4.25    1.02
  -6   8   6    5.10    0.96
  -6   8   5   64.95    3.31
  -6   8   5   72.52    3.47
  -6   8   5   65.06    3.24
  -6   8   4    0.08    0.41
  -6   8   4    0.25    0.47
  -6   8   3   12.94    1.59
  -6   8   3   13.97    1.58
  -6   8   3   12.60    1.43
  -6   8   2    5.37    0.93
  -6   8   2    6.60    1.08
  -6   8   1   45.68    2.85
  -6   8   1   49.09    2.80
  -6   8   1   47.57    2.57
  -6   8   0    3.00    1.03
  -6   8   0    0.97    0.57
  -6   8  -1    3.76    0.96
  -6   8  -1    2.93    0.89
  -6   8  -2    3.89    0.92
  -6   8  -2    3.82    0.93
  -6   8  -3    2.96    0.72
  -6   8  -3    2.02    0.64
  -6   8  -4   31.26    2.02
  -6   8  -4   35.87    2.48
  -6   8  -5    4.33    0.87
  -6   8  -6   18.77    1.69
  -6   8  -6   17.62    1.53
  -6   8  -7    3.51    0.72
  -6   8  -7    2.56    0.62
  -6   8  -8    6.79    0.94
  -6   8  -8    8.32    1.00
  -6   8  -9   11.21    1.06
  -6   8  -9    8.70    0.91
  -6   7  12    0.77    0.42
  -6   7  11    9.08    1.08
  -6   7  10   10.81    1.33
  -6   7   9   23.54    1.91
  -6   7   9   31.41    2.26
  -6   7   8    0.06    0.40
  -6   7   8    1.57    0.97
  -6   7   8   -0.08    0.76
  -6   7   7   10.06    1.43
  -6   7   7   14.01    1.65
  -6   7   7   12.60    1.61
  -6   7   6   -0.06    0.53
  -6   7   6   -0.07    0.55
  -6   7   6    0.07    0.62
  -6   7   5    0.85    0.58
  -6   7   5    0.30    0.71
  -6   7   5    0.54    0.68
  -6   7   4   41.34    2.88
  -6   7   4   39.80    2.85
  -6   7   4   44.93    2.94
  -6   7   3    5.73    1.14
  -6   7   3    3.17    0.62
  -6   7   2   21.61    2.09
  -6   7   2   19.40    2.06
  -6   7   2   20.85    2.03
  -6   7   1    4.84    1.24
  -6   7   1    3.32    0.99
  -6   7   0  144.96    4.96
  -6   7   0  153.18    5.54
  -6   7  -1    3.39    1.04
  -6   7  -1    5.71    1.32
  -6   7  -2    2.14    0.64
  -6   7  -2    1.09    0.61
  -6   7  -3    4.48    1.04
  -6   7  -3    2.80    0.75
  -6   7  -4   68.10    3.74
  -6   7  -4   70.54    3.55
  -6   7  -4   65.44    3.13
  -6   7  -5   83.82    3.87
  -6   7  -5   76.56    3.93
  -6   7  -5   81.57    3.81
  -6   7  -6   47.93    2.88
  -6   7  -6   51.66    3.00
  -6   7  -7   31.92    2.26
  -6   7  -7   36.75    2.51
  -6   7  -8   17.74    1.60
  -6   7  -8   18.15    1.78
  -6   7  -9    2.94    0.62
  -6   7  -9    3.18    0.79
  -6   7 -10    3.29    0.71
  -6   7 -11    3.01    0.61
  -6   7 -11    5.04    0.81
  -6   7 -12   36.21    1.70
  -6   6  12    2.96    0.68
  -6   6  11    5.96    1.02
  -6   6  10    6.43    1.10
  -6   6   9   46.12    2.91
  -6   6   8   10.99    1.60
  -6   6   8   10.17    1.53
  -6   6   7   59.71    3.47
  -6   6   7   63.37    3.70
  -6   6   6  113.66    4.71
  -6   6   5    0.28    0.72
  -6   6   4  216.69    6.57
  -6   6   3   33.37    2.67
  -6   6   2   68.87    3.48
  -6   6   2   73.86    3.93
  -6   6   1   43.07    2.79
  -6   6   1   43.36    3.01
  -6   6   1   40.96    2.89
  -6   6   0    5.45    1.16
  -6   6   0    6.18    1.17
  -6   6   0    8.25    1.33
  -6   6  -1   41.39    2.96
  -6   6  -1   37.37    2.53
  -6   6  -1   39.84    2.69
  -6   6  -2    2.04    0.85
  -6   6  -2    0.95    0.58
  -6   6  -2    1.48    0.57
  -6   6  -2    2.17    0.89
  -6   6  -3    5.75    1.25
  -6   6  -3    3.43    0.69
  -6   6  -3    5.58    1.25
  -6   6  -4    0.92    0.79
  -6   6  -4    0.67    0.69
  -6   6  -5    1.79    0.85
  -6   6  -5    2.04    0.94
  -6   6  -6    2.74    0.90
  -6   6  -6    3.89    1.02
  -6   6  -7    2.90    0.85
  -6   6  -7    3.46    0.97
  -6   6  -8    0.43    0.56
  -6   6  -8    1.06    0.78
  -6   6  -9   48.42    2.98
  -6   6  -9   52.39    3.04
  -6   6 -10    4.65    0.93
  -6   6 -10    6.46    1.10
  -6   6 -11    2.79    0.70
  -6   6 -11    2.55    0.69
  -6   6 -12    0.26    0.25
  -6   6 -12    0.74    0.48
  -6   6 -13    8.93    0.95
  -6   5  14   -0.18    0.32
  -6   5  13    0.22    0.40
  -6   5  12    4.07    0.90
  -6   5  12    4.37    0.87
  -6   5  11   -0.24    0.42
  -6   5  11    0.39    0.49
  -6   5  10   -0.05    0.40
  -6   5  10   -0.22    0.52
  -6   5   9   34.15    2.44
  -6   5   9   39.27    2.74
  -6   5   8   19.47    1.86
  -6   5   8   21.24    2.21
  -6   5   7   46.82    2.78
  -6   5   7   43.48    2.96
  -6   5   6    0.66    0.53
  -6   5   6   -0.29    0.54
  -6   5   5    6.23    1.08
  -6   5   5    4.59    0.99
  -6   5   5    4.02    0.85
  -6   5   4    0.48    0.41
  -6   5   4   -0.14    0.61
  -6   5   4    0.13    0.59
  -6   5   3    9.23    1.50
  -6   5   3   12.08    1.60
  -6   5   2   31.04    2.67
  -6   5   2   33.68    2.44
  -6   5   2   33.39    2.61
  -6   5   1  105.02    4.72
  -6   5   1  104.71    4.09
  -6   5   1  111.38    4.73
  -6   5   0   12.23    3.30
  -6   5   0   11.74    1.61
  -6   5   0   12.03    1.66
  -6   5   0   13.57    1.61
  -6   5  -1   44.86    6.42
  -6   5  -1   49.70    3.33
  -6   5  -1   43.64    2.90
  -6   5  -1   45.39    3.09
  -6   5  -1   45.40    2.71
  -6   5  -2   87.24    9.17
  -6   5  -2   90.46    4.47
  -6   5  -2   97.11    4.20
  -6   5  -2   88.80    4.20
  -6   5  -3   13.08    3.67
  -6   5  -3   13.42    1.79
  -6   5  -3   14.86    1.78
  -6   5  -4   76.42    4.25
  -6   5  -4   82.92    4.14
  -6   5  -5    0.18    0.58
  -6   5  -5    0.25    0.58
  -6   5  -6    0.44    0.53
  -6   5  -6    0.64    0.67
  -6   5  -7    4.98    1.17
  -6   5  -7    5.24    1.15
  -6   5  -8    0.31    0.57
  -6   5  -8    1.24    0.74
  -6   5  -9   22.94    2.37
  -6   5  -9   29.18    2.49
  -6   5 -10   45.83    3.15
  -6   5 -10   49.40    3.09
  -6   5 -11   -0.43    0.55
  -6   5 -11    0.74    0.47
  -6   5 -12    2.42    0.68
  -6   5 -12    2.37    0.69
  -6   5 -13    7.35    1.02
  -6   5 -13    8.56    1.07
  -6   5 -14    1.13    0.38
  -6   5 -14    1.15    0.41
  -6   4  15   -0.12    0.29
  -6   4  14    2.31    0.68
  -6   4  13    0.25    0.48
  -6   4  12    0.08    0.53
  -6   4  11    0.24    0.54
  -6   4  11    0.40    0.52
  -6   4  10   35.87    2.60
  -6   4  10   38.52    2.60
  -6   4   9    0.51    0.69
  -6   4   8   67.83    3.57
  -6   4   8   68.49    3.56
  -6   4   7   31.29    2.42
  -6   4   7   34.50    2.58
  -6   4   7   31.45    2.69
  -6   4   6   25.17    2.06
  -6   4   6   29.36    2.35
  -6   4   6   29.35    2.61
  -6   4   5   75.84    3.57
  -6   4   5   86.88    4.40
  -6   4   5   81.86    3.87
  -6   4   4   43.37    2.63
  -6   4   4   50.20    3.38
  -6   4   4   50.62    3.12
  -6   4   3   18.77    1.71
  -6   4   3   20.42    2.11
  -6   4   3   20.86    2.04
  -6   4   2   27.24    2.44
  -6   4   2   28.63    2.30
  -6   4   1   60.44    6.79
  -6   4   1   63.27    3.49
  -6   4   1   64.67    3.70
  -6   4   1   73.65    3.46
  -6   4   0  139.26   10.55
  -6   4   0  159.02    5.72
  -6   4   0  147.79    5.49
  -6   4   0  151.84    5.46
  -6   4   0  149.98    4.57
  -6   4  -1    8.12    2.73
  -6   4  -1   12.90    1.77
  -6   4  -1   12.78    1.68
  -6   4  -2   66.63    3.81
  -6   4  -2   65.52    3.54
  -6   4  -2   66.70    3.52
  -6   4  -3    0.84    0.58
  -6   4  -3    2.52    0.70
  -6   4  -3    0.96    0.80
  -6   4  -4    2.65    1.45
  -6   4  -4    2.96    0.90
  -6   4  -4    3.67    0.99
  -6   4  -5   15.42    3.52
  -6   4  -5   16.60    2.05
  -6   4  -5   16.20    1.86
  -6   4  -6   12.27    3.23
  -6   4  -6   14.81    1.97
  -6   4  -6   15.02    1.86
  -6   4  -7   -0.06    0.56
  -6   4  -7   -0.48    0.70
  -6   4  -8    2.72    1.04
  -6   4  -8    2.94    0.98
  -6   4  -9    1.74    1.06
  -6   4  -9    0.59    0.68
  -6   4 -10   81.30    4.51
  -6   4 -10   78.10    4.08
  -6   4 -11   10.77    1.70
  -6   4 -11   11.44    1.53
  -6   4 -12    3.42    0.97
  -6   4 -12    3.93    0.92
  -6   4 -13    4.02    0.90
  -6   4 -13    3.95    0.85
  -6   4 -14    0.41    0.42
  -6   4 -14   -0.32    0.36
  -6   4 -15    1.19    0.40
  -6   4 -15    0.81    0.31
  -6   3  15   10.09    1.17
  -6   3  14    0.74    0.56
  -6   3  13    6.15    1.23
  -6   3  12    1.37    0.74
  -6   3  11    2.77    0.89
  -6   3  10    0.56    0.59
  -6   3   9    7.79    1.38
  -6   3   8    7.14    1.28
  -6   3   8    5.43    1.25
  -6   3   8    5.61    1.19
  -6   3   7   15.49    1.69
  -6   3   7   16.34    1.73
  -6   3   7   16.71    1.94
  -6   3   6   67.96    3.40
  -6   3   6   64.58    3.79
  -6   3   6   64.30    3.32
  -6   3   5    9.17    1.29
  -6   3   5    9.77    1.55
  -6   3   5    6.77    1.07
  -6   3   4   38.24    2.47
  -6   3   4   37.88    2.82
  -6   3   4   39.02    2.61
  -6   3   3    0.42    0.61
  -6   3   3    0.34    0.52
  -6   3   2   49.12    3.14
  -6   3   2   44.69    2.75
  -6   3   1   11.77    1.43
  -6   3   0    7.60    2.36
  -6   3   0    8.34    1.18
  -6   3   0    8.54    1.39
  -6   3  -1   11.16    1.47
  -6   3  -2    1.44    1.29
  -6   3  -2    1.81    0.72
  -6   3  -2    1.99    0.81
  -6   3  -3   20.12    3.71
  -6   3  -3   21.50    2.18
  -6   3  -3   22.48    2.05
  -6   3  -4   33.31    4.88
  -6   3  -4   32.31    2.73
  -6   3  -4   32.19    2.49
  -6   3  -5    2.87    1.40
  -6   3  -5    2.94    0.98
  -6   3  -5    2.35    0.83
  -6   3  -6    0.99    1.24
  -6   3  -6    0.20    0.70
  -6   3  -6   -0.32    0.47
  -6   3  -7   -0.02    1.13
  -6   3  -7    0.04    0.59
  -6   3  -7    0.07    0.54
  -6   3  -8   12.11    1.87
  -6   3  -8   10.96    1.62
  -6   3  -9    0.60    0.80
  -6   3  -9    0.02    0.53
  -6   3 -10    6.92    1.49
  -6   3 -10    6.01    1.19
  -6   3 -11    5.15    1.32
  -6   3 -11    4.76    1.09
  -6   3 -12    5.21    1.33
  -6   3 -12    4.09    0.93
  -6   3 -13    2.53    0.90
  -6   3 -13    2.48    0.70
  -6   3 -14   -0.67    0.50
  -6   3 -14    0.32    0.41
  -6   3 -15    7.53    1.12
  -6   3 -15    7.55    0.88
  -6   3 -16    1.21    0.48
  -6   2  15    4.49    0.84
  -6   2  14    0.92    0.62
   6  -2 -13    0.54    0.39
  -6   2  13    0.48    0.68
   6  -2 -12    0.78    0.42
  -6   2  12    0.13    0.55
  -6   2  11   30.36    2.49
  -6   2  10   20.18    2.10
  -6   2   9   12.88    1.65
  -6   2   8    7.18    1.25
  -6   2   8    6.86    1.24
   6  -2  -7   15.55    3.83
  -6   2   7   17.83    1.79
  -6   2   7   15.38    1.92
  -6   2   7   16.59    1.68
  -6   2   6    1.61    0.83
  -6   2   6    0.55    0.42
  -6   2   6    1.06    0.54
  -6   2   5    9.25    1.31
  -6   2   5   10.21    1.56
  -6   2   5    7.35    1.08
  -6   2   4   20.13    1.82
  -6   2   4   18.73    1.94
  -6   2   4   18.33    1.66
  -6   2   3    2.21    0.64
  -6   2   3    2.75    0.68
  -6   2   2   24.61    1.88
  -6   2   2   28.14    2.06
  -6   2   1   22.84    1.75
  -6   2   1   22.15    2.04
  -6   2   1   22.67    1.87
  -6   2   0    1.46    1.12
  -6   2   0    1.64    0.62
  -6   2   0    1.23    0.47
  -6   2  -1    0.93    0.69
  -6   2  -1    1.82    0.73
  -6   2  -2   26.58    4.02
  -6   2  -2   28.86    2.40
  -6   2  -2   29.62    2.27
  -6   2  -3    3.34    1.66
  -6   2  -3    2.46    0.84
  -6   2  -3    2.21    0.77
  -6   2  -4   53.06    6.17
  -6   2  -4   55.38    3.47
  -6   2  -4   51.99    3.01
  -6   2  -5   13.50    3.22
  -6   2  -5   13.95    1.81
  -6   2  -5   13.31    1.57
  -6   2  -6   72.76    7.72
  -6   2  -6   78.80    4.38
  -6   2  -6   77.85    3.86
  -6   2  -7    9.74    2.97
  -6   2  -7    6.76    1.35
  -6   2  -7    8.42    1.33
  -6   2  -8    2.37    1.53
  -6   2  -8    2.94    1.01
  -6   2  -8    4.89    1.07
  -6   2  -9   37.87    3.24
  -6   2  -9   37.47    2.74
  -6   2 -10   29.93    2.87
  -6   2 -10   30.74    2.50
  -6   2 -11   21.64    2.51
  -6   2 -11   17.55    1.87
  -6   2 -12    2.70    1.12
  -6   2 -12    2.23    0.78
  -6   2 -13    0.87    0.77
  -6   2 -13    0.97    0.55
  -6   2 -14    7.77    1.45
  -6   2 -14    6.68    0.99
  -6   2 -15    4.90    0.98
  -6   2 -16    4.11    0.82
  -6   2 -17    7.24    0.87
  -6   1  15    1.26    0.62
   6  -1 -14    5.62    0.73
  -6   1  14    6.18    1.15
   6  -1 -13    3.43    0.71
  -6   1  13    3.57    0.93
   6  -1 -12    0.88    0.58
  -6   1  12    0.85    0.65
  -6   1  11    6.48    1.20
  -6   1  10   39.91    2.83
  -6   1   9    3.12    0.89
   6  -1  -8    2.26    1.87
  -6   1   8    0.61    0.51
  -6   1   8    0.84    0.53
  -6   1   7   90.20    4.02
  -6   1   7   89.58    4.18
  -6   1   6   -0.44    0.51
  -6   1   6    0.15    0.37
   6  -1  -5   23.75    4.15
  -6   1   5   21.08    1.94
  -6   1   5   24.96    2.29
   6  -1  -4   54.75    6.19
  -6   1   4   58.10    3.13
  -6   1   3    7.49    1.20
  -6   1   2   27.24    4.04
  -6   1   2   33.36    2.27
  -6   1   1   25.43    3.94
  -6   1   1   25.05    1.91
  -6   1   0   90.59    7.57
  -6   1   0   91.72    3.67
  -6   1   0   92.70    3.98
  -6   1  -1   55.31    6.04
  -6   1  -1   59.96    3.20
  -6   1  -1   56.47    2.88
  -6   1  -2   15.84    3.34
  -6   1  -2   15.26    1.50
  -6   1  -2   15.75    1.67
  -6   1  -3    9.65    2.68
  -6   1  -3   10.05    1.21
  -6   1  -3   10.52    1.40
  -6   1  -3   12.34    1.49
  -6   1  -4    2.75    1.53
  -6   1  -4    3.02    0.90
  -6   1  -4    2.64    0.69
  -6   1  -4    3.06    0.80
  -6   1  -5   17.64    3.64
  -6   1  -5   15.03    1.92
  -6   1  -5   13.45    1.44
  -6   1  -5   14.35    1.59
  -6   1  -6   10.48    2.92
  -6   1  -6   10.73    1.33
  -6   1  -6   11.27    1.70
  -6   1  -6   10.62    1.43
  -6   1  -7   37.39    5.61
  -6   1  -7   32.90    2.37
  -6   1  -7   34.89    2.95
  -6   1  -7   32.19    2.48
  -6   1  -8    5.97    2.59
  -6   1  -8    5.59    1.33
  -6   1  -8    4.74    0.99
  -6   1  -8    5.06    1.07
  -6   1  -9    5.96    2.24
  -6   1  -9    9.00    1.64
  -6   1  -9    6.65    1.17
  -6   1  -9    7.20    1.23
  -6   1 -10   -0.30    0.75
  -6   1 -10    0.34    0.37
  -6   1 -10    0.11    0.41
  -6   1 -11    3.89    1.06
  -6   1 -11    3.50    0.86
  -6   1 -11    4.45    0.97
  -6   1 -12   53.21    3.83
  -6   1 -12   53.98    3.08
  -6   1 -12   53.72    3.00
  -6   1 -13    2.30    0.71
  -6   1 -13    1.63    0.82
  -6   1 -14    1.13    0.71
  -6   1 -15   18.67    1.98
  -6   1 -16   12.89    1.50
  -6   1 -17    0.52    0.37
   6   0 -15    1.72    0.45
  -6   0  15    0.58    0.42
   6   0 -14    1.00    0.50
  -6   0  14    0.68    0.49
   6   0 -13    2.65    0.69
  -6   0  13    3.23    0.90
   6   0 -12    4.78    0.86
  -6   0  12    4.17    0.91
  -6   0  11    7.26    1.23
  -6   0  10    0.48    0.63
  -6   0   9   42.69    2.82
  -6   0   8    2.68    0.87
   6   0  -7   -0.43    1.13
  -6   0   7    2.08    0.87
  -6   0   7    1.43    0.61
   6   0  -6    1.11    1.20
  -6   0   6    1.15    0.66
  -6   0   6    0.00    0.38
  -6   0   5   55.52    3.03
   6   0  -5   47.75    6.15
   6   0  -4   -0.24    0.90
  -6   0   4    1.11    0.54
   6   0  -3   58.87    6.41
  -6   0   3   60.86    3.19
   6   0  -2   10.27    2.55
  -6   0   2    9.06    1.24
  -6   0   1    9.72    2.55
  -6   0   1   13.14    1.43
  -6   0   0   30.46    4.42
  -6   0   0   32.44    2.21
  -6   0  -1   44.95    5.49
  -6   0  -1   50.64    2.79
  -6   0  -2    9.17    2.67
  -6   0  -2    8.57    1.16
  -6   0  -3    0.19    1.20
  -6   0  -3    1.77    0.63
  -6   0  -3    1.80    0.62
  -6   0  -4   10.65    2.86
  -6   0  -4   10.44    1.33
  -6   0  -4    9.20    1.37
  -6   0  -5   60.14    6.81
  -6   0  -5   54.17    3.36
  -6   0  -5   55.71    3.13
  -6   0  -5   58.78    2.96
  -6   0  -6   59.49    7.03
  -6   0  -6   60.82    3.29
  -6   0  -6   57.79    3.74
  -6   0  -6   57.27    3.10
  -6   0  -7    8.04    2.58
  -6   0  -7    5.29    1.20
  -6   0  -7    7.18    1.22
  -6   0  -7    5.56    1.02
  -6   0  -8   19.72    4.11
  -6   0  -8   16.18    2.07
  -6   0  -8   18.07    1.89
  -6   0  -8   17.25    1.72
  -6   0  -9   14.90    1.73
  -6   0  -9   16.92    4.07
  -6   0  -9   12.83    1.94
  -6   0 -10   -0.05    0.43
  -6   0 -10    0.11    0.50
  -6   0 -11   10.15    1.47
  -6   0 -11    7.79    1.59
  -6   0 -12   29.10    2.46
  -6   0 -12   28.69    2.86
  -6   0 -13    8.12    1.28
  -6   0 -13    9.03    1.66
  -6   0 -14    1.32    0.58
  -6   0 -14    0.45    0.53
  -6   0 -15   10.83    1.27
  -6   0 -15   13.43    1.73
  -6   0 -16    1.41    0.47
  -6   0 -16    0.37    0.45
  -6   0 -17    2.90    0.67
   6   1 -15    3.04    0.53
   6   1 -14    1.01    0.49
  -6  -1  14   -0.10    0.35
   6   1 -13   -0.03    0.43
  -6  -1  13    1.49    0.65
  -6  -1  12   -0.14    0.51
   6   1 -12    0.84    0.69
  -6  -1  11   -0.72    0.53
  -6  -1  10   30.51    2.38
  -6  -1   9    4.72    1.14
  -6  -1   8  100.04    4.11
  -6  -1   7    1.96    0.64
   6   1  -7    0.99    1.03
  -6  -1   6   20.85    1.91
   6   1  -6   20.21    4.30
  -6  -1   5   26.59    2.20
  -6  -1   5   27.94    2.18
   6   1  -5   21.21    4.35
  -6  -1   4    6.94    1.19
   6   1  -4    7.59    2.48
  -6  -1   3   79.24    3.66
   6   1  -3   62.92    6.86
   6   1  -3   67.87    6.85
  -6  -1   2  193.26    5.62
   6   1  -2  173.31   10.57
  -6  -1   1   69.33    3.34
   6   1  -1   66.94    6.32
  -6  -1   0    0.65    0.64
  -6  -1  -1   38.61    2.44
  -6  -1  -2    6.44    1.02
  -6  -1  -2    7.68    2.62
  -6  -1  -3   65.67    3.29
  -6  -1  -3   60.87    6.75
  -6  -1  -4    1.04    0.60
  -6  -1  -4    0.66    0.94
  -6  -1  -5   10.17    1.29
  -6  -1  -5    9.46    1.35
  -6  -1  -5    7.62    2.80
  -6  -1  -6   12.49    1.60
  -6  -1  -6   11.90    1.61
  -6  -1  -6   12.51    3.26
  -6  -1  -7  120.87    4.87
  -6  -1  -7  112.60    5.05
  -6  -1  -7  121.50   10.07
  -6  -1  -8   21.74    2.18
  -6  -1  -8   17.65    2.11
  -6  -1  -8   24.84    4.68
  -6  -1  -9    0.79    0.60
  -6  -1  -9    0.94    1.10
  -6  -1  -9    0.36    0.47
  -6  -1 -10    2.73    0.90
  -6  -1 -10    3.70    1.14
  -6  -1 -11    1.26    0.70
  -6  -1 -11    0.75    0.68
  -6  -1 -12    0.67    0.59
  -6  -1 -12   -0.60    0.79
  -6  -1 -13    0.54    0.56
  -6  -1 -13    0.06    0.49
  -6  -1 -14    0.42    0.54
  -6  -1 -14    0.61    0.60
  -6  -1 -15   43.43    2.64
  -6  -1 -15   42.95    3.01
  -6  -1 -16    2.69    0.65
  -6  -1 -16    1.98    0.66
  -6  -1 -17    0.28    0.25
  -6  -1 -17   -0.09    0.29
   6   2 -15    3.08    0.50
   6   2 -14    5.57    0.77
   6   2 -13    0.92    0.52
   6   2 -12   -0.13    0.53
  -6  -2  12    0.89    0.54
   6   2 -11    5.53    1.10
  -6  -2  11    3.72    0.84
  -6  -2  10   42.08    2.67
  -6  -2   9   22.22    1.93
   6   2  -8   53.80    2.91
  -6  -2   8   50.85    2.87
   6   2  -7    6.57    1.16
  -6  -2   7    3.93    0.86
  -6  -2   6   65.96    3.19
   6   2  -6   58.79    7.60
  -6  -2   5   50.28    3.04
  -6  -2   5   54.06    2.87
  -6  -2   4   60.58    3.34
  -6  -2   4   54.04    2.85
   6   2  -4   61.84    7.57
   6   2  -4   55.71    6.91
  -6  -2   3   21.67    2.00
   6   2  -3   21.05    4.13
  -6  -2   2  127.43    4.72
   6   2  -2  122.04    9.54
  -6  -2   1  112.66    4.30
   6   2  -1  103.06    8.47
  -6  -2   0   46.71    2.74
   6   2   0   41.88    5.14
  -6  -2  -1   10.14    1.28
   6   2   1   10.36    2.60
  -6  -2  -2   47.52    2.84
  -6  -2  -3    7.03    1.17
  -6  -2  -3    8.07    2.57
  -6  -2  -4   58.63    3.27
  -6  -2  -4   58.09    6.74
  -6  -2  -5   21.98    2.09
  -6  -2  -5   24.16    4.54
  -6  -2  -6  263.12    7.16
  -6  -2  -6  273.42   15.25
  -6  -2  -7    4.10    1.11
  -6  -2  -7    3.70    2.09
  -6  -2  -8    0.54    0.50
  -6  -2  -8    1.27    1.55
  -6  -2  -9    4.75    1.11
  -6  -2  -9    4.87    2.19
  -6  -2  -9    3.92    1.01
  -6  -2 -10    2.74    0.93
  -6  -2 -10    2.39    0.80
  -6  -2 -11    3.05    0.98
  -6  -2 -11    2.96    0.87
  -6  -2 -12   35.92    2.94
  -6  -2 -12   31.53    2.80
  -6  -2 -13   53.68    3.38
  -6  -2 -13   46.45    3.24
  -6  -2 -14    1.70    0.73
  -6  -2 -14    1.22    0.55
  -6  -2 -15    0.18    0.48
  -6  -2 -15    0.18    0.38
  -6  -2 -16   11.26    1.27
  -6  -2 -16    9.56    1.27
  -6  -2 -17    1.49    0.46
  -6  -2 -17    0.51    0.37
   6   3 -14    6.57    0.78
   6   3 -13    3.57    0.65
   6   3 -12   11.35    1.17
   6   3 -11    0.97    0.62
   6   3 -10    2.05    0.88
   6   3  -9    4.05    0.83
   6   3  -8   22.86    1.96
   6   3  -7    1.10    0.76
   6   3  -6   84.02    3.84
  -6  -3   6   86.91    3.48
  -6  -3   5   80.99    3.38
   6   3  -5   77.61    8.67
  -6  -3   4    3.97    0.84
  -6  -3   4    4.96    0.91
   6   3  -4    3.62    1.89
  -6  -3   3    0.68    0.52
  -6  -3   3    2.11    0.62
   6   3  -3    0.53    1.14
  -6  -3   2  151.16    5.06
   6   3  -2  153.12   11.36
  -6  -3   1  179.53    5.54
   6   3  -1  163.23   11.42
  -6  -3   0    1.77    0.69
   6   3   0    2.09    1.09
  -6  -3  -1  124.36    4.61
   6   3   1  112.42    9.02
  -6  -3  -2   13.57    1.60
   6   3   2   11.59    2.81
  -6  -3  -3   31.44    2.39
   6   3   3   26.05    4.16
  -6  -3  -4    1.14    0.55
  -6  -3  -4   -0.27    0.90
  -6  -3  -5   84.76    4.13
  -6  -3  -5   85.99    8.50
  -6  -3  -6   37.07    2.79
  -6  -3  -6   36.97    5.76
  -6  -3  -7   56.57    3.44
  -6  -3  -7   57.08    7.15
  -6  -3  -8   83.44    4.30
  -6  -3  -8   76.04    8.24
  -6  -3  -9   13.69    1.85
  -6  -3  -9   12.60    3.36
  -6  -3 -10   73.08    4.09
  -6  -3 -11    6.37    1.32
  -6  -3 -12    0.50    0.65
  -6  -3 -13   13.93    1.85
  -6  -3 -14    7.54    1.30
  -6  -3 -15    4.98    0.99
  -6  -3 -16    0.07    0.38
  -6  -3 -17   -0.06    0.30
   6   4 -13    1.09    0.44
   6   4 -12    8.92    0.98
   6   4 -11    7.44    0.99
   6   4 -10    1.06    0.51
   6   4 -10    0.61    0.60
   6   4  -9    0.38    0.43
   6   4  -9    0.54    0.52
   6   4  -8   72.36    3.45
   6   4  -7    2.85    0.77
   6   4  -6    2.03    0.67
   6   4  -5   64.25    3.53
  -6  -4   4   27.14    2.27
   6   4  -4   29.16    2.37
   6   4  -4   30.62    5.72
   6   4  -3    9.03    1.41
  -6  -4   3    5.12    1.07
   6   4  -3    4.33    2.35
  -6  -4   2    4.52    0.98
   6   4  -2    5.06    2.28
  -6  -4   1    7.75    1.24
   6   4  -1    9.38    2.91
  -6  -4   0    8.04    1.23
   6   4   0    8.69    2.81
  -6  -4  -1    4.25    0.88
   6   4   1    6.77    2.52
  -6  -4  -2    3.84    0.97
   6   4   2    3.59    1.71
  -6  -4  -3  100.78    4.27
   6   4   3   94.45    4.29
   6   4   3  106.51    9.10
  -6  -4  -4    0.70    0.54
   6   4   4    1.21    0.68
   6   4   4    1.67    1.14
  -6  -4  -4    1.22    1.41
  -6  -4  -5    8.16    1.32
   6   4   5    8.60    1.38
  -6  -4  -5    6.05    2.29
   6   4   6    1.42    0.70
  -6  -4  -6    0.72    0.49
  -6  -4  -6    1.41    1.04
  -6  -4  -7   13.01    1.72
  -6  -4  -7    8.09    2.68
  -6  -4  -8   33.27    2.78
  -6  -4  -8   31.76    5.23
  -6  -4  -9   54.05    3.51
  -6  -4 -10   13.06    1.83
  -6  -4 -11   -0.12    0.77
  -6  -4 -12    9.32    1.55
  -6  -4 -13   -0.56    0.62
  -6  -4 -14    0.77    0.68
  -6  -4 -15   17.12    1.66
  -6  -4 -16    7.73    1.05
  -6  -4 -17    0.69    0.36
   6   5 -12    3.09    0.52
   6   5 -11    0.10    0.34
   6   5 -10    1.28    0.54
   6   5 -10    0.21    0.33
   6   5  -9    0.04    0.43
   6   5  -9    0.08    0.47
   6   5  -8    1.66    0.75
   6   5  -8    1.41    0.55
   6   5  -7    8.78    1.28
   6   5  -7    8.53    1.13
   6   5  -6  128.38    4.77
   6   5  -5   27.93    2.38
   6   5  -4    3.79    1.00
   6   5  -3    0.33    0.70
  -6  -5   3    0.12    0.44
  -6  -5   2    8.88    1.29
   6   5  -2   12.15    1.55
   6   5  -2   11.15    3.51
   6   5  -1    1.07    0.86
  -6  -5   1   -0.41    0.41
   6   5  -1    1.25    1.36
   6   5   0    4.75    1.14
  -6  -5   0    4.98    0.97
   6   5   0    4.79    2.29
  -6  -5  -1    0.26    0.40
   6   5   1    1.73    1.00
   6   5   1    0.42    0.90
  -6  -5  -2   27.11    2.21
   6   5   2   30.26    5.25
  -6  -5  -3   88.32    3.96
   6   5   3   85.57    4.26
   6   5   3   94.59    9.15
  -6  -5  -4   35.84    2.58
   6   5   4   35.11    2.78
   6   5   4   38.75    5.81
  -6  -5  -4   35.52    5.74
  -6  -5  -5    4.76    1.05
   6   5   5    4.47    1.14
   6   5   5    4.69    2.16
  -6  -5  -5    3.86    1.87
   6   5   6    0.17    0.55
  -6  -5  -6    0.38    0.46
  -6  -5  -6    1.90    1.54
  -6  -5  -7    1.63    0.67
   6   5   7    1.68    0.69
   6   5   8    2.06    0.78
  -6  -5  -8    2.73    0.83
  -6  -5  -9   15.09    1.78
  -6  -5 -10    0.99    0.74
  -6  -5 -11   16.80    1.84
  -6  -5 -12    6.96    1.28
  -6  -5 -13   24.77    2.12
  -6  -5 -14   29.55    2.15
  -6  -5 -15    1.01    0.52
  -6  -5 -16   -0.04    0.32
   6   6 -10    1.30    0.49
   6   6 -10    1.71    0.39
   6   6  -9   20.47    1.61
   6   6  -9   21.80    1.38
   6   6  -8    7.50    1.14
   6   6  -7    5.37    1.11
   6   6  -6    0.64    0.75
   6   6  -5   48.26    2.91
   6   6  -4    2.07    0.81
   6   6  -3    6.42    1.22
   6   6  -2    7.90    1.34
  -6  -6   1   13.29    1.46
   6   6  -1   16.80    1.79
  -6  -6   0   41.07    2.54
   6   6   0   47.25    2.90
  -6  -6  -1   10.33    1.30
   6   6   1   11.79    1.51
   6   6   2    2.57    0.80
  -6  -6  -2    1.51    0.63
   6   6   3    3.08    0.85
  -6  -6  -3    3.71    0.84
   6   6   3    3.85    1.14
  -6  -6  -4    9.24    1.31
   6   6   4    8.72    1.46
  -6  -6  -5   59.89    3.25
   6   6   5   60.63    3.66
  -6  -6  -6    8.35    1.30
   6   6   6    8.38    1.40
  -6  -6  -7    1.04    0.61
   6   6   7    2.36    0.90
  -6  -6  -8    0.40    0.42
   6   6   8    0.16    0.65
  -6  -6  -9   21.26    1.99
   6   6   9   22.69    2.06
  -6  -6 -10    0.48    0.43
   6   6  10    0.87    0.62
  -6  -6 -11   23.30    2.01
  -6  -6 -12    7.74    1.17
  -6  -6 -13    1.20    0.55
  -6  -6 -14    6.18    0.94
  -6  -6 -15   -0.35    0.32
   6   7  -9   -0.03    0.32
   6   7  -8   10.97    1.21
   6   7  -7    1.42    0.65
   6   7  -6    2.53    0.75
   6   7  -5    6.08    1.12
   6   7  -4   25.15    2.18
   6   7  -3    2.31    0.86
   6   7  -2   30.70    2.34
   6   7  -2   25.94    2.14
   6   7  -1   95.07    4.02
   6   7  -1   74.92    3.78
   6   7   0    5.11    1.04
   6   7   1    0.78    0.58
   6   7   2   -0.20    0.48
   6   7   3   16.87    1.63
   6   7   4   -0.11    0.84
   6   7   5    9.03    1.48
  -6  -7  -6    0.43    0.41
   6   7   6   -0.09    0.72
  -6  -7  -7    5.75    0.94
   6   7   7    5.62    1.10
   6   7   8   -0.23    0.71
  -6  -7  -8    0.45    0.46
  -6  -7  -9    2.71    0.71
   6   7   9    0.27    0.52
  -6  -7 -10    3.60    0.80
   6   7  10    3.47    0.91
  -6  -7 -11    5.57    0.89
   6   7  11    4.53    0.85
   6   7  11    5.51    0.95
  -6  -7 -12    3.65    0.73
  -6  -7 -13    1.37    0.46
  -6  -7 -14    1.01    0.36
   6   8  -8   10.63    0.99
   6   8  -7    0.03    0.37
   6   8  -6    0.32    0.41
   6   8  -5    4.68    0.93
   6   8  -4   49.06    2.64
   6   8  -3   43.71    2.53
   6   8  -2    1.23    0.64
   6   8  -2    1.50    0.66
   6   8  -1    4.99    1.00
   6   8  -1    3.81    0.99
   6   8   0    4.69    0.98
   6   8   0    2.77    0.86
   6   8   1   16.45    1.59
   6   8   1   14.01    1.79
   6   8   2   20.75    1.73
   6   8   2   21.24    2.13
   6   8   3   14.23    2.01
   6   8   4   39.00    2.98
   6   8   5   10.11    1.49
   6   8   5   13.49    1.70
   6   8   6    0.32    0.62
   6   8   6    1.72    0.84
   6   8   7    2.60    0.80
   6   8   7    2.37    0.74
   6   8   8    5.22    1.06
   6   8   8    6.00    1.07
   6   8   9   18.81    1.74
   6   8   9   18.74    1.73
   6   8  10   -0.26    0.53
   6   8  10    1.26    0.52
   6   8  11    1.92    0.62
   6   8  12   -0.55    0.41
   6   9  -6   14.89    1.13
   6   9  -5    7.32    0.89
   6   9  -4    0.37    0.39
   6   9  -3    9.17    1.11
   6   9  -2    7.22    0.96
   6   9  -2    5.95    0.86
   6   9  -1    4.21    0.77
   6   9  -1    4.28    0.87
   6   9   0    4.52    0.83
   6   9   0    4.15    0.86
   6   9   1    0.65    0.42
   6   9   1    0.82    0.60
   6   9   2    0.81    0.62
   6   9   3    4.16    1.20
   6   9   4   53.37    2.99
   6   9   5    4.96    1.11
   6   9   6    2.94    0.82
   6   9   7   25.25    1.88
   6   9   8    3.26    0.74
   6   9   9    0.10    0.42
   6   9  10    0.79    0.41
   6  10   0    0.01    0.39
   6  10   1    1.15    0.58
   6  10   2    4.89    0.77
   6  10   3   -0.37    0.49
   6  10   4   -0.41    0.50
   6  10   5    4.54    0.75
   6  10   6    0.61    0.45
   6  10   7   11.33    1.08
   6  10   8   27.56    1.50
  -7   9   4    1.12    0.46
  -7   9   3    0.72    0.40
  -7   9   2    7.45    0.88
  -7   9   1    6.25    0.80
  -7   9   0   -0.27    0.35
  -7   9  -1    0.93    0.29
  -7   9  -2    0.77    0.27
  -7   9  -3   -0.58    0.41
  -7   9  -4    6.24    0.69
  -7   8   9    4.95    0.76
  -7   8   8    0.17    0.36
  -7   8   7    0.25    0.43
  -7   8   6    5.27    0.96
  -7   8   6    3.96    0.76
  -7   8   5    0.31    0.49
  -7   8   5    0.40    0.50
  -7   8   4   15.59    1.49
  -7   8   4   14.97    1.42
  -7   8   3    3.80    0.79
  -7   8   3    3.10    0.69
  -7   8   2   80.65    3.34
  -7   8   2   73.59    2.93
  -7   8   1   10.14    1.22
  -7   8   0   -0.85    0.77
  -7   8  -1    8.73    1.22
  -7   8  -2    2.06    0.66
  -7   8  -3    4.94    0.86
  -7   8  -4    6.97    0.98
  -7   8  -5   15.73    1.38
  -7   8  -6    0.61    0.39
  -7   8  -7   11.81    1.05
  -7   7  10   23.23    1.46
  -7   7   9   13.12    1.25
  -7   7   8    2.83    0.79
  -7   7   7    1.24    0.64
  -7   7   7    0.73    0.60
  -7   7   6    1.48    1.27
  -7   7   6    0.06    0.63
  -7   7   5    9.33    1.28
  -7   7   5    9.45    1.23
  -7   7   4   -0.48    0.59
  -7   7   4   -0.59    0.66
  -7   7   3    9.37    1.26
  -7   7   3    9.45    1.27
  -7   7   2    7.96    1.07
  -7   7   2    8.67    1.15
  -7   7   1   29.92    2.36
  -7   7   1   27.79    2.05
  -7   7   0   15.04    1.69
  -7   7   0   15.31    1.50
  -7   7  -1    0.41    0.57
  -7   7  -2    2.08    0.64
  -7   7  -3   17.14    1.81
  -7   7  -4    7.13    1.17
  -7   7  -5    1.49    0.65
  -7   7  -6   97.75    3.92
  -7   7  -7   16.61    1.54
  -7   7  -8    0.23    0.32
  -7   7  -9   10.14    1.11
  -7   7 -10    5.88    0.74
  -7   6  11    1.11    0.41
  -7   6  10    0.63    0.45
  -7   6   9   11.10    1.31
  -7   6   8    9.46    1.27
  -7   6   7   21.30    1.93
  -7   6   7   22.62    2.02
  -7   6   6   90.50    3.97
  -7   6   5   11.42    1.40
  -7   6   4   -0.32    0.67
  -7   6   3   -0.54    0.96
  -7   6   2    4.96    1.15
  -7   6   1   12.77    1.67
  -7   6   0   26.12    2.28
  -7   6  -1   13.80    1.67
  -7   6  -2    4.36    0.94
  -7   6  -3    9.27    1.42
  -7   6  -4   14.27    1.72
  -7   6  -4   14.10    1.73
  -7   6  -5   32.17    2.49
  -7   6  -5   29.80    2.46
  -7   6  -6   16.99    1.82
  -7   6  -6   19.03    1.84
  -7   6  -7    0.90    0.51
  -7   6  -7    1.85    0.76
  -7   6  -8   12.38    1.42
  -7   6  -8   13.35    1.48
  -7   6  -9    6.52    1.00
  -7   6  -9    6.51    0.99
  -7   6 -10    8.48    1.05
  -7   6 -10   11.49    1.21
  -7   6 -11    3.76    0.63
  -7   5  12    5.77    0.84
  -7   5  11    1.31    0.54
  -7   5  11    0.59    0.41
  -7   5  10    1.35    0.51
  -7   5  10    2.40    0.67
  -7   5   9    0.07    0.39
  -7   5   9   -0.32    0.50
  -7   5   8   28.33    2.05
  -7   5   8   31.58    2.40
  -7   5   7   20.06    1.75
  -7   5   7   21.61    2.04
  -7   5   6    1.40    0.74
  -7   5   6    1.19    0.66
  -7   5   5   28.41    2.04
  -7   5   5   27.38    2.25
  -7   5   4   19.04    1.67
  -7   5   4   16.81    1.76
  -7   5   4   20.61    2.21
  -7   5   3   14.65    1.46
  -7   5   3   13.17    1.63
  -7   5   3   12.90    1.80
  -7   5   2    5.47    1.16
  -7   5   2    5.99    1.15
  -7   5   1    1.55    0.73
  -7   5   1    0.89    0.54
  -7   5   0    4.97    1.06
  -7   5   0    5.51    1.08
  -7   5  -1   43.03    2.97
  -7   5  -1   43.13    2.96
  -7   5  -2   38.58    2.68
  -7   5  -2   36.46    2.78
  -7   5  -3  121.31    5.13
  -7   5  -3  118.07    4.47
  -7   5  -3  112.37    4.93
  -7   5  -4    1.65    1.03
  -7   5  -5    0.38    0.68
  -7   5  -5    0.44    0.69
  -7   5  -6   -0.44    0.59
  -7   5  -6    0.87    0.76
  -7   5  -7   10.04    1.54
  -7   5  -7   11.01    1.54
  -7   5  -8    0.24    0.60
  -7   5  -8    0.86    0.72
  -7   5  -9    3.60    0.92
  -7   5  -9    5.81    1.13
  -7   5 -10   47.93    2.85
  -7   5 -10   52.35    2.84
  -7   5 -11    4.64    0.87
  -7   5 -11    5.57    0.92
  -7   5 -12    1.86    0.53
  -7   5 -12    1.60    0.52
  -7   4  13    5.03    0.85
  -7   4  12   10.40    1.24
  -7   4  11   18.34    1.74
  -7   4  11   20.98    1.57
  -7   4  10    0.08    0.42
  -7   4  10   -0.71    0.55
  -7   4   9    4.97    0.99
  -7   4   9    4.39    0.90
  -7   4   8    1.54    0.74
  -7   4   7  127.39    4.59
  -7   4   7  107.25    4.31
  -7   4   6   82.89    3.69
  -7   4   6   74.84    3.62
  -7   4   6   77.85    4.17
  -7   4   5   37.60    2.53
  -7   4   5   37.87    2.62
  -7   4   5   38.84    2.98
  -7   4   4  102.43    4.05
  -7   4   4  106.30    4.87
  -7   4   4  106.19    4.37
  -7   4   3  111.28    4.27
  -7   4   3  115.47    5.17
  -7   4   3  118.10    4.70
  -7   4   2   11.11    1.37
  -7   4   2   12.61    1.75
  -7   4   2   13.52    1.65
  -7   4   1    4.52    1.10
  -7   4   1    5.25    1.05
  -7   4   0   26.71    2.44
  -7   4   0   27.65    2.30
  -7   4  -1    3.33    1.02
  -7   4  -1    1.97    0.76
  -7   4  -1    2.86    0.98
  -7   4  -2   23.96    2.39
  -7   4  -2   20.75    2.07
  -7   4  -2   21.80    2.14
  -7   4  -3   43.68    3.13
  -7   4  -3   39.44    2.76
  -7   4  -4    0.97    0.76
  -7   4  -4    0.69    0.48
  -7   4  -5   27.43    2.60
  -7   4  -5   31.66    2.55
  -7   4  -6   10.44    1.66
  -7   4  -6   10.20    1.56
  -7   4  -7    7.80    1.43
  -7   4  -7    7.41    1.24
  -7   4  -8   -1.07    0.83
  -7   4  -8    0.39    0.60
  -7   4  -9   25.34    2.44
  -7   4  -9   27.58    2.26
  -7   4 -10    1.43    0.66
  -7   4 -10    2.48    0.77
  -7   4 -11   27.22    2.28
  -7   4 -11   29.10    2.08
  -7   4 -12   11.95    1.39
  -7   4 -12   10.70    1.22
  -7   4 -13    1.67    0.55
  -7   4 -13    1.85    0.47
  -7   4 -14    1.23    0.39
  -7   3  13   11.42    1.30
  -7   3  12    0.75    0.49
  -7   3  11    0.74    0.60
  -7   3  10   -0.06    0.52
  -7   3  10   -0.37    0.54
  -7   3   9    2.75    0.90
  -7   3   8    4.29    1.06
  -7   3   7   58.92    3.29
  -7   3   7   58.03    3.07
  -7   3   7   65.49    3.71
  -7   3   6    4.38    1.00
  -7   3   6    5.32    1.21
  -7   3   6    5.25    1.07
  -7   3   5  101.48    4.20
  -7   3   5  104.38    4.89
  -7   3   5   98.32    4.12
  -7   3   4   27.11    2.22
  -7   3   4   25.89    2.12
  -7   3   3    0.46    0.58
  -7   3   3    1.73    0.92
  -7   3   3    0.70    0.40
  -7   3   2    7.78    1.22
  -7   3   2    8.23    1.44
  -7   3   1    7.48    1.16
  -7   3   1    8.06    1.36
  -7   3   0    7.52    1.37
  -7   3   0    9.28    1.33
  -7   3  -1   15.58    1.88
  -7   3  -1   15.16    1.70
  -7   3  -2   23.25    2.24
  -7   3  -3   -0.28    0.53
  -7   3  -4    0.53    0.71
  -7   3  -5    0.89    0.60
  -7   3  -5    1.45    0.86
  -7   3  -6    3.04    0.97
  -7   3  -6    3.60    1.13
  -7   3  -7   15.27    1.87
  -7   3  -7   11.50    1.59
  -7   3  -8   34.51    2.92
  -7   3  -8   35.92    2.69
  -7   3  -9   41.92    3.26
  -7   3  -9   45.14    2.98
  -7   3 -10   35.32    2.91
  -7   3 -10   36.34    2.55
  -7   3 -11    8.48    1.44
  -7   3 -11    8.92    1.33
  -7   3 -12    8.58    1.29
  -7   3 -12    9.05    1.13
  -7   3 -13   10.46    1.35
  -7   3 -13    9.83    1.08
  -7   3 -14   11.37    1.22
  -7   3 -15   -0.29    0.32
  -7   2  14   15.47    1.28
  -7   2  13    2.13    0.68
   7  -2 -12    2.82    0.55
  -7   2  12    2.91    0.73
  -7   2  11    0.24    0.46
  -7   2  10   36.24    2.55
  -7   2   9    4.86    1.05
  -7   2   8    7.35    1.27
  -7   2   8    4.80    0.99
  -7   2   7   21.42    1.99
  -7   2   7   19.03    2.02
  -7   2   6   21.11    1.97
  -7   2   6   17.86    2.04
  -7   2   5   14.94    1.74
  -7   2   5   12.42    1.72
  -7   2   4    8.10    1.47
  -7   2   4    8.54    1.46
  -7   2   3   12.19    1.73
  -7   2   3    9.62    1.20
  -7   2   2    0.26    0.47
  -7   2   2    0.89    0.49
  -7   2   1   14.39    1.48
  -7   2   1   14.41    1.51
  -7   2   0   43.49    2.52
  -7   2   0   40.23    2.62
  -7   2  -1    1.28    0.81
  -7   2  -1    0.47    0.37
  -7   2  -1    0.75    0.47
  -7   2  -2   21.85    4.08
  -7   2  -2   23.95    2.35
  -7   2  -3   12.11    3.11
  -7   2  -3   14.06    1.85
  -7   2  -4    7.50    2.44
  -7   2  -4    7.53    1.30
  -7   2  -5   92.25    8.96
  -7   2  -5   99.36    4.86
  -7   2  -5   94.98    4.27
  -7   2  -6   18.54    2.14
  -7   2  -6   18.74    1.96
  -7   2  -7   92.81    4.79
  -7   2  -7   86.25    4.25
  -7   2  -8   23.75    2.53
  -7   2  -8   26.65    2.42
  -7   2  -9   10.48    1.72
  -7   2  -9   10.95    1.49
  -7   2 -10   21.09    2.35
  -7   2 -10   22.57    1.97
  -7   2 -11   29.62    2.71
  -7   2 -11   28.84    2.17
  -7   2 -12   12.00    1.72
  -7   2 -12   13.37    1.38
  -7   2 -13   -0.52    0.60
  -7   2 -13    1.26    0.68
  -7   2 -14    0.51    0.42
  -7   2 -15    0.59    0.35
  -7   1  14   19.25    1.37
   7  -1 -13    3.37    0.58
  -7   1  13    3.30    0.80
  -7   1  12    0.69    0.51
   7  -1 -12    0.34    0.39
  -7   1  11    4.72    0.97
  -7   1  10    1.00    0.63
  -7   1   9   38.81    2.67
  -7   1   8    2.71    0.91
  -7   1   8    2.98    0.83
  -7   1   7   -0.37    0.49
  -7   1   7   -0.62    0.43
  -7   1   6   28.41    2.28
  -7   1   6   22.49    2.21
  -7   1   5    0.26    0.53
  -7   1   5   -0.04    0.48
  -7   1   4   46.73    2.89
  -7   1   4   44.62    3.14
  -7   1   3   98.41    4.18
  -7   1   2   25.23    2.07
  -7   1   1   97.87    4.05
  -7   1   0   35.54    5.24
  -7   1   0   36.05    2.42
  -7   1  -1    0.50    1.25
  -7   1  -1    0.63    0.51
  -7   1  -1    0.93    0.56
  -7   1  -2   -0.90    0.87
  -7   1  -2    0.49    0.51
  -7   1  -2    0.28    0.43
  -7   1  -3    6.02    2.23
  -7   1  -3    7.23    1.25
  -7   1  -3    6.76    1.14
  -7   1  -4   38.81    5.70
  -7   1  -4   40.98    2.61
  -7   1  -4   40.78    2.95
  -7   1  -5   22.13    4.40
  -7   1  -5   22.35    1.97
  -7   1  -5   24.04    2.38
  -7   1  -6    5.88    2.43
  -7   1  -6    5.35    1.19
  -7   1  -6    6.17    1.07
  -7   1  -7   -0.02    0.50
  -7   1  -7    0.49    0.62
  -7   1  -7    0.74    0.71
  -7   1  -8    1.21    0.89
  -7   1  -8    0.90    0.49
  -7   1  -8    0.70    0.61
  -7   1  -9   12.00    1.46
  -7   1  -9   12.68    1.81
  -7   1  -9   14.86    1.64
  -7   1 -10    0.82    0.77
  -7   1 -10   -0.51    0.50
  -7   1 -10    0.26    0.44
  -7   1 -11   -0.23    0.52
  -7   1 -11    0.16    0.34
  -7   1 -11    0.19    0.40
  -7   1 -12    0.91    0.61
  -7   1 -13   -0.67    0.69
  -7   1 -14   -0.28    0.51
  -7   1 -15    1.85    0.57
  -7   1 -16    0.87    0.38
   7   0 -13    0.20    0.33
  -7   0  13    1.09    0.52
   7   0 -12    8.50    0.97
  -7   0  12    6.12    1.00
   7   0 -11    1.03    0.59
  -7   0  11    0.61    0.47
  -7   0  10    1.98    0.71
  -7   0   9   93.43    4.04
  -7   0   8   18.27    1.92
  -7   0   7   41.30    2.79
  -7   0   7   40.76    2.74
  -7   0   6    7.27    1.19
  -7   0   6    6.22    1.16
  -7   0   5    0.01    0.52
  -7   0   5   -0.23    0.44
  -7   0   4   13.30    1.65
  -7   0   4   14.21    1.60
  -7   0   3   29.21    2.32
  -7   0   2   15.29    1.70
  -7   0   2   10.29    2.80
  -7   0   1   15.40    1.68
  -7   0   1   15.34    3.50
  -7   0   0    1.97    0.71
  -7   0   0    0.99    1.06
  -7   0  -1    9.52    1.31
  -7   0  -1    9.72    1.33
  -7   0  -1    9.57    2.86
  -7   0  -2   -0.01    0.46
  -7   0  -2    1.25    1.37
  -7   0  -2    0.28    0.36
  -7   0  -3   20.90    1.96
  -7   0  -3   18.76    1.83
  -7   0  -3   19.70    4.05
  -7   0  -4   11.36    1.47
  -7   0  -4   11.19    1.59
  -7   0  -4   11.00    3.32
  -7   0  -5    2.34    0.78
  -7   0  -5    2.04    1.43
  -7   0  -5    2.18    0.69
  -7   0  -6   23.90    2.35
  -7   0  -6   24.60    2.17
  -7   0  -6   26.37    4.98
  -7   0  -7  156.96    5.48
  -7   0  -7  158.70    6.09
  -7   0  -8    0.95    0.61
  -7   0  -8    1.77    0.87
  -7   0  -9    6.59    1.24
  -7   0  -9    6.34    1.40
  -7   0 -10    5.55    1.13
  -7   0 -10    6.78    1.42
  -7   0 -11   33.48    2.92
  -7   0 -11   36.49    2.61
  -7   0 -12    3.71    0.84
  -7   0 -12    4.86    1.18
  -7   0 -13    5.33    0.87
  -7   0 -13    6.04    1.16
  -7   0 -14    2.64    0.61
  -7   0 -14    2.26    0.73
  -7   0 -15    0.62    0.49
  -7   0 -16    0.16    0.28
  -7  -1  13   19.27    1.36
   7   1 -13   20.89    1.29
   7   1 -12    0.20    0.38
  -7  -1  12    0.66    0.46
  -7  -1  11   31.88    2.20
   7   1 -11   31.82    2.00
  -7  -1  10    1.64    0.63
  -7  -1   9   51.38    2.87
   7   1  -8   11.31    1.30
  -7  -1   8   13.82    1.71
  -7  -1   7    5.16    1.03
  -7  -1   6    9.35    1.38
  -7  -1   6    9.77    1.39
  -7  -1   5   16.43    1.71
  -7  -1   4    0.73    0.52
  -7  -1   4    0.57    0.54
  -7  -1   3   18.98    1.97
  -7  -1   2   58.55    3.31
  -7  -1   1   58.87    3.25
  -7  -1   1   49.26    6.38
  -7  -1   0   39.29    2.78
  -7  -1   0   34.78    5.41
  -7  -1  -1    1.92    0.73
  -7  -1  -1    1.09    0.99
  -7  -1  -2   44.45    2.88
  -7  -1  -2   44.92    6.27
  -7  -1  -3    1.57    0.72
  -7  -1  -3    1.38    1.59
  -7  -1  -4    2.86    0.82
  -7  -1  -4    2.58    1.44
  -7  -1  -5   16.40    1.83
  -7  -1  -5   12.17    3.45
  -7  -1  -6    0.58    0.49
  -7  -1  -6    0.18    0.37
  -7  -1  -7   74.14    3.99
  -7  -1  -7   74.03    3.90
  -7  -1  -8   68.22    3.76
  -7  -1  -8   69.18    3.91
  -7  -1  -9   74.71    3.91
  -7  -1  -9   67.43    3.94
  -7  -1 -10    2.83    0.85
  -7  -1 -10    1.36    0.71
  -7  -1 -11    1.03    0.56
  -7  -1 -11    0.32    0.43
  -7  -1 -12    5.59    1.09
  -7  -1 -12    5.83    1.10
  -7  -1 -13    0.06    0.37
  -7  -1 -13   -0.24    0.40
  -7  -1 -14    0.07    0.43
  -7  -1 -14    0.74    0.54
  -7  -1 -15    0.44    0.33
  -7  -1 -15    1.21    0.50
   7   2 -13   16.23    1.10
   7   2 -12   -0.01    0.34
  -7  -2  11   16.39    1.45
   7   2 -11   19.60    1.49
   7   2 -10    1.65    0.73
  -7  -2  10    1.02    0.47
  -7  -2   9    0.43    0.41
   7   2  -8   15.18    1.53
  -7  -2   8   16.96    1.63
   7   2  -7    0.73    0.72
  -7  -2   7    0.76    0.52
   7   2  -6  100.48    4.05
  -7  -2   6  119.26    4.32
  -7  -2   5    7.51    1.17
  -7  -2   4   49.73    3.21
  -7  -2   4   51.02    2.85
  -7  -2   3    3.65    0.98
  -7  -2   3    2.92    0.78
  -7  -2   2   29.06    2.42
  -7  -2   1   75.44    3.71
  -7  -2   0    9.42    1.36
  -7  -2  -1   11.16    1.43
  -7  -2  -1    8.79    2.91
  -7  -2  -2    1.74    0.77
  -7  -2  -2    2.01    1.70
  -7  -2  -3    9.67    1.34
  -7  -2  -3   10.14    3.11
  -7  -2  -4    1.06    0.49
  -7  -2  -4    1.53    1.32
  -7  -2  -5    4.16    1.05
  -7  -2  -5    3.83    2.02
  -7  -2  -6   12.44    1.70
  -7  -2  -6   11.63    3.37
  -7  -2  -7  147.40    5.60
  -7  -2  -8    4.94    1.11
  -7  -2  -9   45.06    3.16
  -7  -2 -10    0.79    0.75
  -7  -2 -11   -0.57    0.66
  -7  -2 -12    5.24    1.04
  -7  -2 -12    4.59    1.02
  -7  -2 -13    7.26    1.22
  -7  -2 -13    5.66    1.06
  -7  -2 -14    1.02    0.54
  -7  -2 -14    0.60    0.42
  -7  -2 -15    3.21    0.67
  -7  -2 -16    1.68    0.45
   7   3 -12    3.98    0.60
   7   3 -11   -0.50    0.40
   7   3 -10    0.35    0.47
   7   3  -9   -0.26    0.39
   7   3  -9    0.62    0.67
   7   3  -8    0.86    0.48
   7   3  -7   21.76    1.91
   7   3  -6    8.21    1.31
  -7  -3   6    8.09    1.08
   7   3  -5   25.91    2.18
  -7  -3   5   29.47    2.04
  -7  -3   4   25.83    1.95
  -7  -3   3    0.22    0.48
  -7  -3   3    0.15    0.36
  -7  -3   2  107.12    4.49
  -7  -3   1    4.46    0.98
  -7  -3   0   80.03    3.94
  -7  -3  -1   49.87    3.13
  -7  -3  -2   28.34    2.35
  -7  -3  -2   27.41    5.10
  -7  -3  -3    1.18    0.67
  -7  -3  -3    2.30    1.52
  -7  -3  -4    7.16    1.30
  -7  -3  -4    6.82    2.73
  -7  -3  -5    0.73    0.65
  -7  -3  -6    0.72    0.59
  -7  -3  -7   46.98    3.18
  -7  -3  -8   96.25    4.57
  -7  -3  -9    0.41    0.81
  -7  -3 -10   86.20    4.36
  -7  -3 -11    0.36    0.58
  -7  -3 -12   -0.55    0.62
  -7  -3 -13   18.14    1.81
  -7  -3 -14   30.55    2.12
  -7  -3 -15    3.25    0.68
  -7  -3 -16    6.36    0.77
   7   4 -11    0.92    0.40
   7   4 -10    1.27    0.49
   7   4  -9    1.23    0.45
   7   4  -9    1.11    0.51
   7   4  -8   21.39    1.68
   7   4  -8   25.96    1.77
   7   4  -7   -0.14    0.54
   7   4  -6    2.16    0.84
   7   4  -5   22.89    2.10
   7   4  -4   75.00    3.64
  -7  -4   3   11.28    1.51
   7   4  -3   12.61    1.66
  -7  -4   2    5.66    1.10
  -7  -4   1   19.95    2.00
  -7  -4   0   64.29    3.45
  -7  -4  -1    7.11    1.23
  -7  -4  -2   12.14    1.63
  -7  -4  -3   -0.29    0.57
  -7  -4  -4   17.52    1.88
  -7  -4  -5   27.68    2.40
  -7  -4  -6   16.76    1.85
  -7  -4  -7   -0.17    0.57
  -7  -4  -8   40.61    2.93
  -7  -4  -9    0.36    0.59
  -7  -4 -10    0.35    0.59
  -7  -4 -11   12.66    1.56
  -7  -4 -12   -0.27    0.57
  -7  -4 -13    0.08    0.44
  -7  -4 -14    4.92    0.84
  -7  -4 -15    4.80    0.77
   7   5 -10    0.20    0.25
   7   5  -9    0.07    0.35
   7   5  -9   -0.08    0.26
   7   5  -8    0.62    0.48
   7   5  -8    0.87    0.44
   7   5  -7    8.39    1.19
   7   5  -7   10.57    1.08
   7   5  -6   11.36    1.45
   7   5  -6   11.13    1.14
   7   5  -5   54.96    3.12
   7   5  -4    2.97    0.94
   7   5  -3    0.47    0.72
  -7  -5   2   12.79    1.50
   7   5  -2   12.93    1.67
  -7  -5   1   52.83    3.02
   7   5  -1   59.59    3.30
  -7  -5   0   63.09    3.32
   7   5   0   61.82    3.44
   7   5   1    1.57    0.93
  -7  -5  -1    0.55    0.57
  -7  -5  -2   11.65    1.47
   7   5   2   10.89    1.54
   7   5   3    3.50    1.03
  -7  -5  -3    2.99    0.86
   7   5   4    0.64    0.68
  -7  -5  -4    0.58    0.60
  -7  -5  -5   14.17    1.71
  -7  -5  -6    0.86    0.59
  -7  -5  -7   -0.19    0.61
  -7  -5  -8   14.56    1.69
  -7  -5  -9    0.71    0.67
  -7  -5 -10    0.98    0.61
  -7  -5 -11    6.04    1.09
  -7  -5 -12   39.46    2.49
  -7  -5 -13    5.47    0.93
  -7  -5 -14    1.19    0.48
  -7  -5 -15    4.94    0.69
   7   6  -9    2.50    0.53
   7   6  -8   -0.25    0.42
   7   6  -7    5.69    0.94
   7   6  -6    0.89    0.48
   7   6  -5   16.01    1.62
   7   6  -4   50.81    2.88
   7   6  -3   11.31    1.52
   7   6  -2    6.86    1.24
  -7  -6   1   21.35    1.85
   7   6  -1   26.20    2.17
  -7  -6   0    5.78    1.00
   7   6   0    9.30    1.31
   7   6   1    1.32    0.70
  -7  -6  -1    2.29    0.63
   7   6   2   -0.16    0.54
  -7  -6  -2    0.38    0.42
   7   6   3    2.58    0.72
  -7  -6  -3    1.72    0.61
  -7  -6  -4    6.55    1.09
  -7  -6  -5    4.51    0.93
  -7  -6  -6    0.96    0.58
  -7  -6  -7    0.26    0.43
  -7  -6  -8    0.32    0.40
  -7  -6  -9   18.83    1.76
  -7  -6 -10   19.87    1.72
  -7  -6 -11    0.86    0.50
  -7  -6 -12    3.66    0.74
  -7  -6 -13    6.39    0.86
  -7  -6 -14    0.76    0.38
   7   7  -7    1.65    0.53
   7   7  -6    0.85    0.40
   7   7  -5    6.46    1.04
   7   7  -4   20.74    1.77
   7   7  -3   47.18    2.58
   7   7  -2    4.43    0.90
   7   7  -1   24.74    1.98
   7   7  -1   17.74    1.77
   7   7   0    0.06    0.50
   7   7   0    1.57    0.79
   7   7   1    0.11    0.48
   7   7   2    0.62    0.49
   7   7   3    0.39    0.42
  -7  -7  -4    0.84    0.43
  -7  -7  -5    3.55    0.76
  -7  -7  -6   -0.22    0.33
  -7  -7  -7    4.35    0.78
  -7  -7  -8    5.69    0.92
  -7  -7  -9    0.83    0.40
  -7  -7 -10    0.23    0.33
  -7  -7 -11    1.45    0.48
   7   7  11    0.92    0.49
  -7  -7 -12    0.17    0.29
   7   8  -6    4.79    0.65
   7   8  -5    0.55    0.40
   7   8  -4   28.76    1.74
   7   8  -3    5.97    0.95
   7   8  -2    1.57    0.57
   7   8  -1   34.80    2.04
   7   8  -1   28.34    1.84
   7   8   0    1.47    0.58
   7   8   0    0.40    0.40
   7   8   1    7.24    0.96
   7   8   1    5.54    0.98
   7   8   2    0.62    0.44
   7   8   2    0.38    0.68
   7   8   3    3.46    0.91
   7   8   4    5.80    1.13
   7   8   5   10.01    1.34
   7   8   6    0.40    0.69
   7   8   7    4.23    0.91
   7   8   8    8.69    1.12
   7   8   9    4.25    0.93
   7   8  10    7.73    0.89
   7   9  -2   22.51    1.35
   7   9  -1    2.06    0.49
   7   9   0    7.85    0.82
   7   9   0    9.28    0.95
   7   9   1    1.98    0.59
   7   9   2    1.82    0.55
   7   9   3    7.50    0.99
   7   9   4    1.16    0.63
   7   9   5   17.38    1.44
   7   9   6   14.74    1.33
   7   9   7   -0.17    0.39
   7   9   8    4.25    0.68
  -8   8   4    2.30    0.52
  -8   8   3    0.26    0.36
  -8   8   2   15.81    1.20
  -8   8   1   14.07    1.14
  -8   8   0    6.81    0.80
  -8   8  -1    1.39    0.36
  -8   8  -2    1.43    0.38
  -8   8  -3   18.82    1.24
  -8   8  -4    0.77    0.22
  -8   7   7    2.41    0.60
  -8   7   6   48.86    2.22
  -8   7   5    1.79    0.58
  -8   7   5    0.91    0.52
  -8   7   4   20.51    1.54
  -8   7   4   20.82    1.54
  -8   7   3   27.65    1.83
  -8   7   3   25.75    1.73
  -8   7   2    1.37    0.43
  -8   7   2    2.17    0.61
  -8   7   1    3.20    0.64
  -8   7   1    4.14    0.69
  -8   7   0   -1.91    0.58
  -8   7  -1    9.00    1.10
  -8   7  -2    5.28    0.90
  -8   7  -3   -0.09    0.37
  -8   7  -4    0.69    0.42
  -8   7  -5    5.40    0.80
  -8   7  -6    2.52    0.56
  -8   7  -7   34.96    1.77
  -8   6   9    2.39    0.49
  -8   6   8    1.14    0.50
  -8   6   7    0.16    0.43
  -8   6   6    7.99    1.05
  -8   6   6    8.75    1.10
  -8   6   5   17.66    1.52
  -8   6   5   19.86    1.70
  -8   6   4    0.58    0.43
  -8   6   3   15.92    1.50
  -8   6   2   96.09    3.74
  -8   6   1   -0.53    0.56
  -8   6   0    0.72    0.57
  -8   6  -1    1.46    0.62
  -8   6  -2   27.06    2.08
  -8   6  -3   23.64    1.94
  -8   6  -4   10.15    1.29
  -8   6  -5    2.72    0.70
  -8   6  -6   27.61    2.00
  -8   6  -7    3.41    0.75
  -8   6  -8   20.79    1.56
  -8   6  -9    7.80    0.91
  -8   5   9   -0.18    0.31
  -8   5   9    0.17    0.41
  -8   5   8    1.59    0.50
  -8   5   8    2.25    0.68
  -8   5   7    2.58    0.60
  -8   5   7    3.85    0.83
  -8   5   6    0.27    0.39
  -8   5   6    0.88    0.54
  -8   5   5   60.01    2.69
  -8   5   5   59.42    2.89
  -8   5   4   63.02    2.74
  -8   5   4   61.26    3.03
  -8   5   3    0.19    0.31
  -8   5   3   -0.28    0.58
  -8   5   2   17.28    1.42
  -8   5   2   16.70    1.59
  -8   5   2   17.68    1.88
  -8   5   1    9.51    1.30
  -8   5   1    8.61    1.34
  -8   5   0   13.30    1.49
  -8   5   0   12.93    1.58
  -8   5  -1   14.47    1.59
  -8   5  -1   15.47    1.65
  -8   5  -2    0.77    0.46
  -8   5  -2    0.06    0.51
  -8   5  -3    0.03    0.38
  -8   5  -3    0.45    0.40
  -8   5  -4   14.96    1.62
  -8   5  -5   30.42    2.33
  -8   5  -6   33.45    2.41
  -8   5  -6   27.48    2.17
  -8   5  -7    4.42    0.94
  -8   5  -7    1.82    0.58
  -8   5  -8    0.67    0.57
  -8   5  -8   -0.12    0.48
  -8   5  -9    2.05    0.63
  -8   5  -9    1.72    0.50
  -8   5 -10    3.29    0.65
  -8   5 -10    1.53    0.52
  -8   5 -11    3.67    0.59
  -8   5 -11    2.83    0.58
  -8   4  10    0.01    0.33
  -8   4  10    0.30    0.33
  -8   4   9    3.97    0.74
  -8   4   9    4.36    0.77
  -8   4   8    0.13    0.35
  -8   4   8   -0.66    0.45
  -8   4   7    8.46    1.17
  -8   4   6    7.95    1.22
  -8   4   6    6.98    1.05
  -8   4   5  108.87    3.89
  -8   4   5  102.87    3.76
  -8   4   5  100.56    4.38
  -8   4   4   15.26    1.52
  -8   4   4   14.68    1.49
  -8   4   4   17.68    1.93
  -8   4   3    2.16    0.60
  -8   4   3    1.73    0.80
  -8   4   3    1.52    0.52
  -8   4   2   -0.28    0.47
  -8   4   2    0.54    0.57
  -8   4   2   -0.75    0.63
  -8   4   1    0.21    0.41
  -8   4   1    0.36    0.47
  -8   4   1    0.40    0.57
  -8   4   0    8.09    1.12
  -8   4   0    7.36    1.28
  -8   4   0    7.83    1.20
  -8   4  -1   14.93    1.76
  -8   4  -1   15.80    1.71
  -8   4  -2    3.61    0.90
  -8   4  -2    3.30    0.81
  -8   4  -3    2.58    0.71
  -8   4  -3    1.47    0.53
  -8   4  -4   36.55    2.84
  -8   4  -4   37.82    2.48
  -8   4  -4   35.74    2.62
  -8   4  -5   33.03    2.63
  -8   4  -5   24.91    2.20
  -8   4  -6   13.70    1.72
  -8   4  -7   10.59    1.47
  -8   4  -8   -0.26    0.44
  -8   4  -9   -0.42    0.56
  -8   4 -10    1.77    0.56
  -8   4 -11   10.95    1.19
  -8   4 -12   55.37    2.30
  -8   3  11    0.53    0.44
  -8   3  10    3.29    0.77
  -8   3   9    3.67    0.79
  -8   3   9    3.85    0.73
  -8   3   8    3.15    0.79
  -8   3   7    0.36    0.55
  -8   3   6   53.46    2.93
  -8   3   6   57.26    3.31
  -8   3   5    0.73    0.59
  -8   3   5    1.06    0.66
  -8   3   4   30.36    2.22
  -8   3   4   31.02    2.61
  -8   3   4   26.75    1.97
  -8   3   3    3.19    0.67
  -8   3   3    2.94    0.70
  -8   3   2   80.33    3.63
  -8   3   2   81.46    4.27
  -8   3   2   80.47    3.57
  -8   3   1    6.36    1.10
  -8   3   1    5.33    1.17
  -8   3   1    7.16    1.12
  -8   3   0   23.35    2.33
  -8   3   0   22.15    1.93
  -8   3  -1   60.72    3.67
  -8   3  -1   66.57    3.39
  -8   3  -2   41.49    2.97
  -8   3  -2   43.93    2.83
  -8   3  -3   30.63    2.58
  -8   3  -3   31.54    2.57
  -8   3  -3   28.08    2.30
  -8   3  -4    0.62    0.35
  -8   3  -4    1.69    0.69
  -8   3  -5    1.20    0.69
  -8   3  -5    1.15    0.60
  -8   3  -6    0.57    0.65
  -8   3  -7    4.49    1.09
  -8   3  -8    5.30    1.06
  -8   3  -9    1.03    0.63
  -8   3 -10    0.26    0.46
  -8   3 -11    8.58    1.13
  -8   3 -12    6.17    0.93
  -8   3 -13    1.25    0.42
  -8   2  12    4.81    0.73
   8  -2 -11    3.05    0.48
  -8   2  11    4.14    0.77
  -8   2  10   -0.51    0.54
  -8   2   9    9.79    1.26
  -8   2   8    0.61    0.58
  -8   2   7   -0.03    0.53
  -8   2   7   -0.12    0.39
  -8   2   6    2.06    0.72
  -8   2   6    1.65    0.67
  -8   2   5    0.92    0.51
  -8   2   5    0.13    0.44
  -8   2   4   69.48    3.48
  -8   2   4   65.46    3.83
  -8   2   3   36.83    2.53
  -8   2   3   31.94    2.73
  -8   2   2   15.96    1.75
  -8   2   2   12.42    1.76
  -8   2   1   44.66    2.59
  -8   2   1   43.68    3.25
  -8   2   0    1.09    0.53
  -8   2  -1    3.90    0.82
  -8   2  -2    0.47    0.35
  -8   2  -3   38.38    2.92
  -8   2  -3   37.88    2.59
  -8   2  -4   13.49    1.73
  -8   2  -4    9.18    1.25
  -8   2  -5    5.62    1.21
  -8   2  -6   24.17    2.30
  -8   2  -7   18.29    2.02
  -8   2  -8    0.36    0.53
  -8   2  -9   -0.38    0.53
  -8   2 -10    1.10    0.61
  -8   2 -11   26.20    2.08
  -8   2 -12    0.49    0.39
  -8   2 -13    0.45    0.35
  -8   1  12    0.73    0.39
  -8   1  11   19.37    1.50
   8  -1 -11   16.99    1.13
  -8   1  10    3.95    0.78
  -8   1   9    6.58    1.09
  -8   1   8   50.11    2.75
  -8   1   7    0.02    0.54
  -8   1   7    0.11    0.45
  -8   1   6    0.13    0.62
  -8   1   6   -0.19    0.50
  -8   1   5    0.59    0.62
  -8   1   5    0.16    0.42
  -8   1   4   26.79    2.18
  -8   1   4   23.84    2.31
  -8   1   3    1.35    0.73
  -8   1   3    1.15    0.63
  -8   1   2   10.46    1.38
  -8   1   1    1.43    0.60
  -8   1   0   19.07    1.77
  -8   1  -1   11.25    1.38
  -8   1  -2   82.26    3.68
  -8   1  -3    4.44    0.87
  -8   1  -3    3.65    0.98
  -8   1  -4   28.71    2.15
  -8   1  -4   30.26    2.46
  -8   1  -5    1.22    0.59
  -8   1  -5    1.79    0.71
  -8   1  -6   12.84    1.65
  -8   1  -6   13.23    1.52
  -8   1  -7    1.61    0.62
  -8   1  -7    0.69    0.49
  -8   1  -8   44.14    2.53
  -8   1  -8   42.74    3.00
  -8   1  -9   16.93    1.88
  -8   1 -10    3.56    0.91
  -8   1 -11   34.14    2.44
  -8   1 -12   12.73    1.41
  -8   1 -13    6.51    0.95
  -8   1 -14    0.19    0.29
  -8   0  11    0.18    0.37
   8   0 -11    0.42    0.32
  -8   0  10    4.10    0.83
  -8   0   9    2.04    0.70
  -8   0   8    5.24    0.97
   8   0  -7    1.00    0.61
  -8   0   7    1.28    0.65
  -8   0   7    1.79    0.53
  -8   0   6    0.50    0.67
  -8   0   6   -0.13    0.36
  -8   0   5   34.08    2.46
  -8   0   5   33.11    2.57
  -8   0   4   52.58    3.03
  -8   0   4   45.16    3.11
  -8   0   3    5.69    1.05
  -8   0   2   51.02    3.07
  -8   0   1    1.47    0.58
  -8   0   0    1.45    0.73
  -8   0  -1   30.00    2.33
  -8   0  -2    9.15    1.32
  -8   0  -3   14.15    1.63
  -8   0  -3   11.68    1.43
  -8   0  -4   12.84    1.54
  -8   0  -4   11.04    1.44
  -8   0  -5    0.99    0.61
  -8   0  -5    0.35    0.53
  -8   0  -6    1.29    0.58
  -8   0  -6    1.96    0.78
  -8   0  -7    2.42    0.78
  -8   0  -7    2.73    0.79
  -8   0  -8    8.88    1.30
  -8   0  -8    9.26    1.40
  -8   0  -9   13.28    1.50
  -8   0  -9   14.43    1.69
  -8   0 -10   43.49    2.57
  -8   0 -10   46.42    2.92
  -8   0 -11   -0.09    0.29
  -8   0 -11   -1.09    0.59
  -8   0 -12    0.49    0.34
  -8   0 -12   -0.12    0.44
  -8   0 -13   -0.03    0.35
  -8   0 -14    0.07    0.27
   8   1 -11    2.11    0.48
  -8  -1  11    2.71    0.62
  -8  -1  10   10.77    1.18
   8   1 -10   10.32    1.06
  -8  -1   9    7.17    0.99
  -8  -1   8    3.74    0.79
   8   1  -7    8.03    1.10
  -8  -1   7    8.66    1.25
  -8  -1   6   11.83    1.36
  -8  -1   6   10.25    1.29
  -8  -1   5   17.07    1.69
  -8  -1   5   14.11    1.60
  -8  -1   4    6.21    1.07
  -8  -1   4    4.16    0.93
  -8  -1   3    0.47    0.57
  -8  -1   3    0.10    0.46
  -8  -1   2    9.33    1.36
  -8  -1   1   11.07    1.56
  -8  -1   0   44.98    2.97
  -8  -1  -1   52.43    3.17
  -8  -1  -2    0.83    0.64
  -8  -1  -3    3.74    1.01
  -8  -1  -4    9.16    1.35
  -8  -1  -5   -0.05    0.55
  -8  -1  -6    0.49    0.64
  -8  -1  -7    2.86    0.82
  -8  -1  -8    0.29    0.49
  -8  -1  -9    4.03    0.88
  -8  -1  -9    3.81    0.90
  -8  -1 -10    0.88    0.56
  -8  -1 -10    0.64    0.36
  -8  -1 -11    0.42    0.40
  -8  -1 -11   -0.34    0.38
  -8  -1 -12    9.99    1.16
  -8  -1 -12    8.49    1.08
  -8  -1 -13    0.60    0.38
  -8  -1 -13    0.47    0.37
  -8  -1 -14    2.46    0.47
   8   2 -11   10.93    0.87
   8   2 -10   16.41    1.21
  -8  -2   9    7.57    0.93
   8   2  -9   10.79    1.11
   8   2  -8    2.92    0.63
  -8  -2   8    2.56    0.70
   8   2  -7  100.30    3.58
  -8  -2   7  107.40    3.70
   8   2  -6   38.72    2.46
  -8  -2   6   39.23    2.33
   8   2  -5    5.15    1.12
  -8  -2   5    4.00    0.82
  -8  -2   4    2.68    0.72
  -8  -2   3   18.20    1.89
  -8  -2   3   16.59    1.60
  -8  -2   2    0.20    0.53
  -8  -2   2    0.43    0.43
  -8  -2   1   87.97    4.14
  -8  -2   0    0.43    0.53
  -8  -2  -1    8.08    1.39
  -8  -2  -2   15.79    1.79
  -8  -2  -3    0.69    0.66
  -8  -2  -4   34.01    2.60
  -8  -2  -5   20.69    2.09
  -8  -2  -6   25.94    2.29
  -8  -2  -7   24.04    2.17
  -8  -2  -8    0.42    0.59
  -8  -2  -9   89.98    4.03
  -8  -2 -10   -0.01    0.45
  -8  -2 -11    2.32    0.74
  -8  -2 -12    1.01    0.42
  -8  -2 -13    0.05    0.29
  -8  -2 -14    1.05    0.37
   8   3 -10    1.29    0.40
   8   3  -9    0.63    0.41
   8   3  -8    4.71    0.74
   8   3  -8    6.03    0.85
   8   3  -7    0.25    0.52
   8   3  -6   -0.33    0.57
  -8  -3   6    0.94    0.49
   8   3  -5    0.73    0.65
  -8  -3   5    0.46    0.42
   8   3  -4   14.32    1.69
  -8  -3   4   16.53    1.53
  -8  -3   3   36.21    2.24
  -8  -3   2    1.07    0.72
  -8  -3   2    0.37    0.46
  -8  -3   1   13.10    1.64
  -8  -3   0   27.60    2.29
  -8  -3  -1    0.03    0.65
  -8  -3  -2    7.35    1.32
  -8  -3  -3   43.68    2.92
  -8  -3  -4   25.02    2.27
  -8  -3  -5   33.97    2.62
  -8  -3  -6   -0.25    0.76
  -8  -3  -7    0.41    0.64
  -8  -3  -8   19.40    1.96
  -8  -3  -9   71.06    3.57
  -8  -3 -10   13.30    1.51
  -8  -3 -11    0.24    0.49
  -8  -3 -12   16.20    1.47
  -8  -3 -13    9.56    1.08
  -8  -3 -14    1.79    0.48
   8   4  -9   19.33    1.13
   8   4  -8    0.90    0.40
   8   4  -8    1.58    0.48
   8   4  -7    4.06    0.73
   8   4  -7    4.98    0.75
   8   4  -6    1.79    0.56
   8   4  -5    0.55    0.66
   8   4  -4   30.22    2.24
   8   4  -3   12.17    1.49
  -8  -4   2    8.84    1.33
   8   4  -2    9.74    1.45
   8   4  -1    1.85    0.98
  -8  -4   1    0.37    0.50
  -8  -4   0    2.07    0.70
  -8  -4  -1    7.91    1.22
  -8  -4  -2    3.12    0.94
  -8  -4  -3   31.65    2.45
  -8  -4  -4    2.13    0.78
  -8  -4  -5    4.50    1.05
  -8  -4  -6    6.98    1.17
  -8  -4  -7   45.60    2.90
  -8  -4  -8    9.05    1.34
  -8  -4  -9    0.98    0.64
  -8  -4 -10    0.98    0.58
  -8  -4 -11   -0.21    0.39
  -8  -4 -12    0.24    0.38
  -8  -4 -13   -0.48    0.39
  -8  -4 -14    2.41    0.49
   8   5  -8    0.90    0.40
   8   5  -7    1.92    0.52
   8   5  -6   30.74    1.86
   8   5  -5    0.82    0.47
   8   5  -4    9.96    1.24
   8   5  -3   17.12    1.66
   8   5  -2    1.15    0.60
   8   5  -1    0.37    0.55
  -8  -5   1    0.27    0.35
   8   5   0    1.87    0.84
  -8  -5   0    0.94    0.53
   8   5   1    1.84    0.83
  -8  -5  -1    0.94    0.49
  -8  -5  -2   11.74    1.45
   8   5   2   11.31    1.41
   8   5   3    4.79    0.99
  -8  -5  -3    2.44    0.81
  -8  -5  -4   12.61    1.46
   8   5   4   13.98    1.39
  -8  -5  -5    2.60    0.83
  -8  -5  -6    8.94    1.30
  -8  -5  -7    6.23    1.08
  -8  -5  -8    1.22    0.56
  -8  -5  -9    1.91    0.62
  -8  -5 -10    6.79    1.00
  -8  -5 -11    9.96    1.14
  -8  -5 -12    1.33    0.43
  -8  -5 -13   14.64    1.10
   8   6  -6    1.07    0.44
   8   6  -5    2.31    0.65
   8   6  -4   32.02    2.02
   8   6  -3   27.17    1.89
   8   6  -2    0.75    0.55
   8   6  -1   11.34    1.29
  -8  -6   0    2.20    0.57
   8   6   0    2.70    0.71
  -8  -6  -1    2.01    0.57
   8   6   1    0.96    0.63
  -8  -6  -2   15.79    1.47
   8   6   2   17.71    1.53
  -8  -6  -3    0.39    0.31
   8   6   3    1.94    0.59
  -8  -6  -4    1.26    0.52
  -8  -6  -5   16.01    1.49
  -8  -6  -6   -0.11    0.36
  -8  -6  -7    0.23    0.40
  -8  -6  -8   -0.03    0.33
  -8  -6  -9    4.52    0.78
  -8  -6 -10    7.25    0.89
  -8  -6 -11    4.14    0.64
   8   7  -5    1.08    0.41
   8   7  -4    8.76    0.94
   8   7  -3   16.46    1.32
   8   7  -2    5.31    0.84
   8   7  -1    2.34    0.66
   8   7   0    2.68    0.73
   8   7   0    1.05    0.60
   8   7   1   38.64    2.03
   8   7   1   34.10    2.11
   8   7   2   15.49    1.29
   8   7   2   12.34    1.42
  -8  -7  -4    5.94    0.77
  -8  -7  -5    2.67    0.53
  -8  -7  -6    3.01    0.59
  -8  -7  -7   14.74    1.15
  -8  -7  -8   38.01    1.74
   8   7   9    1.39    0.51
   8   8  -1    0.12    0.25
   8   8   0    1.64    0.42
   8   8   1   25.48    1.52
   8   8   2    1.14    0.53
   8   8   3    5.02    0.80
   8   8   4   12.39    1.19
   8   8   5    7.67    0.98
   8   8   6    4.29    0.79
   8   8   7   13.74    1.15
  -9   6   5    0.20    0.29
  -9   6   4    2.18    0.49
  -9   6   3   41.10    1.76
  -9   6   3   40.25    1.90
  -9   6   2   16.04    1.17
  -9   6   2   16.13    1.25
  -9   6   1    2.78    0.51
  -9   6   1    3.11    0.60
  -9   6   0    1.94    0.43
  -9   6   0    2.10    0.46
  -9   6  -1   -0.15    0.35
  -9   6  -2   19.59    1.34
  -9   6  -3    3.62    0.55
  -9   6  -4    1.75    0.45
  -9   6  -5    0.50    0.31
  -9   5   6    5.24    0.74
  -9   5   5   -0.11    0.43
  -9   5   4   40.86    1.84
  -9   5   3   49.42    2.14
  -9   5   2    4.50    0.68
  -9   5   1   10.24    1.05
  -9   5   0    0.57    0.34
  -9   5  -1   -0.68    0.54
  -9   5  -2   11.52    1.15
  -9   5  -3    2.30    0.60
  -9   5  -4    0.94    0.48
  -9   5  -5   15.15    1.30
  -9   5  -6    1.97    0.50
  -9   5  -7    0.40    0.26
  -9   4   7    0.04    0.30
  -9   4   7    0.64    0.35
  -9   4   6    8.29    0.94
  -9   4   5    0.25    0.40
  -9   4   4   42.22    2.08
  -9   4   3   10.30    1.08
  -9   4   3   11.23    1.36
  -9   4   2    1.85    0.49
  -9   4   2    1.83    0.72
  -9   4   2    1.06    0.37
  -9   4   1   14.61    1.28
  -9   4   1   15.32    1.29
  -9   4   1   14.77    1.54
  -9   4   0    7.45    0.92
  -9   4   0    6.86    1.13
  -9   4   0    6.75    0.87
  -9   4  -1    3.84    0.67
  -9   4  -1    4.09    0.81
  -9   4  -1    2.85    0.60
  -9   4  -2    1.46    0.49
  -9   4  -2    1.33    0.57
  -9   4  -2    1.61    0.54
  -9   4  -3   13.59    1.16
  -9   4  -3   13.64    1.31
  -9   4  -3   14.13    1.36
  -9   4  -4   40.79    2.26
  -9   4  -5   -0.03    0.29
  -9   4  -6    6.30    0.88
  -9   4  -7    0.42    0.35
  -9   4  -8   -0.06    0.23
  -9   3   8    0.31    0.31
  -9   3   8    0.24    0.31
  -9   3   7    8.98    1.03
  -9   3   6    3.08    0.66
  -9   3   5    7.72    1.08
  -9   3   4    7.57    1.06
  -9   3   4    7.27    1.16
  -9   3   3   18.65    1.57
  -9   3   3   18.07    1.80
  -9   3   2   11.84    1.29
  -9   3   2   11.84    1.51
  -9   3   1   83.67    3.34
  -9   3   1   74.75    3.67
  -9   3   0   22.99    1.87
  -9   3   0   25.09    2.16
  -9   3  -1   15.28    1.50
  -9   3  -1   14.58    1.65
  -9   3  -2    6.26    1.11
  -9   3  -2    6.44    0.95
  -9   3  -3    3.22    0.76
  -9   3  -3    2.36    0.61
  -9   3  -4    0.55    0.38
  -9   3  -4    0.50    0.33
  -9   3  -5    7.03    0.95
  -9   3  -5    6.29    0.91
  -9   3  -6    2.58    0.61
  -9   3  -7   15.90    1.41
  -9   3  -8    0.61    0.45
  -9   3  -8    0.23    0.30
  -9   3  -9    6.68    0.90
  -9   3  -9    4.52    0.67
  -9   3 -10    5.94    0.77
  -9   2   9    1.06    0.47
  -9   2   8    4.92    0.78
  -9   2   7    1.42    0.52
  -9   2   6    5.49    0.91
  -9   2   5    1.47    0.57
  -9   2   5    1.87    0.63
  -9   2   4    0.70    0.51
  -9   2   4    1.40    0.61
  -9   2   3   13.75    1.40
  -9   2   3   14.41    1.64
  -9   2   2   24.50    1.88
  -9   2   2   21.79    2.13
  -9   2   1   33.15    2.26
  -9   2   1   32.07    2.57
  -9   2   0    0.47    0.46
  -9   2   0    0.11    0.60
  -9   2  -1    9.68    1.44
  -9   2  -2   14.00    1.64
  -9   2  -3    1.00    0.64
  -9   2  -4    6.19    1.10
  -9   2  -5    1.10    0.48
  -9   2  -6   11.43    1.28
  -9   2  -7   10.36    1.31
  -9   2  -8    3.81    0.77
  -9   2  -9    1.81    0.54
  -9   2 -10    2.21    0.52
  -9   2 -11   13.15    1.10
   9  -1  -9    1.30    0.34
  -9   1   9    2.31    0.53
  -9   1   8    1.61    0.51
  -9   1   7    1.63    0.52
  -9   1   6    1.71    0.62
  -9   1   6    1.31    0.50
  -9   1   5   -0.45    0.46
  -9   1   5   -0.16    0.40
  -9   1   4    0.66    0.58
  -9   1   4   -0.20    0.47
  -9   1   3    2.14    0.74
  -9   1   3    1.36    0.56
  -9   1   2    0.82    0.71
  -9   1   2   -0.14    0.51
  -9   1   1    2.29    0.81
  -9   1   1    3.92    0.92
  -9   1   0    8.30    1.40
  -9   1  -1   77.10    3.31
  -9   1  -2    4.04    0.83
  -9   1  -3    1.62    0.62
  -9   1  -4   11.49    1.20
  -9   1  -5    0.55    0.41
  -9   1  -6   16.94    1.41
  -9   1  -6   17.25    1.60
  -9   1  -7   46.71    2.58
  -9   1  -8    8.86    1.16
  -9   1  -9   16.67    1.47
  -9   1 -10    2.17    0.55
  -9   1 -11    0.59    0.34
  -9   0   9   12.82    1.06
   9   0  -9   13.01    0.95
  -9   0   8    1.67    0.52
  -9   0   7   24.28    1.73
   9   0  -6    0.50    0.43
  -9   0   6    0.39    0.47
  -9   0   6    0.47    0.38
  -9   0   5    1.49    0.57
  -9   0   5    0.73    0.34
  -9   0   4    1.18    0.63
  -9   0   4    0.66    0.47
  -9   0   3   19.26    1.69
  -9   0   3   16.20    1.78
  -9   0   2    5.95    1.05
  -9   0   2    4.40    1.07
  -9   0   1   30.82    2.24
  -9   0   0   19.57    1.80
  -9   0  -1   56.17    2.97
  -9   0  -2   27.91    2.07
  -9   0  -3    9.91    1.26
  -9   0  -4    3.99    0.84
  -9   0  -5    8.09    1.12
  -9   0  -6    7.66    1.08
  -9   0  -7   42.59    2.35
  -9   0  -8   -0.21    0.30
  -9   0  -8    0.14    0.32
  -9   0  -9   17.39    1.34
  -9   0  -9   16.07    1.37
  -9   0 -10    1.77    0.42
  -9   0 -10    1.82    0.48
   9   1  -9    1.29    0.39
  -9  -1   8    2.24    0.48
   9   1  -7    8.60    0.89
  -9  -1   7    8.31    0.96
   9   1  -6   85.07    2.93
  -9  -1   6   88.75    3.17
   9   1  -5    0.98    0.61
  -9  -1   5    0.57    0.42
  -9  -1   5    0.86    0.41
  -9  -1   4    8.91    1.14
  -9  -1   4    8.55    1.18
  -9  -1   3    5.23    0.95
  -9  -1   3    4.30    0.94
  -9  -1   2    3.00    0.74
  -9  -1   1    5.01    1.03
  -9  -1   1    3.76    0.80
  -9  -1   0    4.05    0.93
  -9  -1  -1    9.30    1.27
  -9  -1  -2    3.32    0.85
  -9  -1  -3    5.58    0.98
  -9  -1  -4    0.57    0.55
  -9  -1  -5    4.39    0.90
  -9  -1  -6   14.00    1.48
  -9  -1  -7    0.03    0.37
  -9  -1  -8    5.02    0.89
  -9  -1  -9   64.69    2.79
  -9  -1 -10    1.56    0.49
  -9  -1 -11   16.85    1.23
   9   2  -8    1.07    0.42
   9   2  -7   -0.26    0.36
  -9  -2   7   -0.01    0.26
   9   2  -6    0.68    0.41
  -9  -2   6    3.63    0.68
   9   2  -5   11.38    1.22
  -9  -2   5   11.81    1.17
   9   2  -4   29.06    1.98
  -9  -2   4   29.21    1.84
  -9  -2   4   26.10    1.85
  -9  -2   3    1.37    0.52
  -9  -2   3    0.92    0.48
  -9  -2   2    4.94    0.85
  -9  -2   1    1.17    0.61
  -9  -2   1    1.34    0.57
  -9  -2   0   -0.41    0.55
  -9  -2   0   -0.50    0.55
  -9  -2  -1    0.22    0.52
  -9  -2  -2   19.15    1.84
  -9  -2  -3    0.68    0.54
  -9  -2  -4    0.32    0.54
  -9  -2  -5    1.70    0.71
  -9  -2  -6    1.69    0.65
  -9  -2  -7   38.73    2.38
  -9  -2  -8    0.33    0.46
  -9  -2  -9    9.18    1.13
  -9  -2 -10   54.49    2.46
  -9  -2 -11    2.67    0.56
  -9  -2 -12    3.59    0.56
   9   3  -7    5.15    0.64
   9   3  -6    4.75    0.73
   9   3  -5   33.27    1.90
   9   3  -4   16.68    1.47
  -9  -3   4   14.91    1.19
   9   3  -3    0.19    0.54
  -9  -3   3    0.30    0.31
  -9  -3   3   -0.08    0.25
   9   3  -2    0.68    0.66
  -9  -3   2    0.15    0.35
   9   3  -1    0.29    0.63
  -9  -3   1   -0.26    0.44
  -9  -3   1    0.21    0.32
  -9  -3   0    2.65    0.76
  -9  -3   0    2.86    0.66
  -9  -3  -1    0.48    0.52
  -9  -3  -2   -0.12    0.47
  -9  -3  -3    0.39    0.53
  -9  -3  -4   -0.02    0.44
  -9  -3  -5    3.70    0.87
  -9  -3  -6    2.61    0.66
  -9  -3  -7    0.21    0.43
  -9  -3  -8    9.62    1.20
  -9  -3  -9   54.21    2.57
  -9  -3 -10   15.27    1.30
  -9  -3 -11   18.81    1.33
   9   4  -6    0.86    0.40
   9   4  -5   -0.48    0.48
   9   4  -5    1.07    0.35
   9   4  -4    0.15    0.43
   9   4  -3   16.32    1.40
   9   4  -2    2.62    0.73
   9   4  -1    9.08    1.13
   9   4   0    1.55    0.62
  -9  -4   0    1.03    0.51
   9   4   1    2.86    0.78
  -9  -4  -1    2.15    0.71
  -9  -4  -2   13.02    1.43
   9   4   2   13.24    1.37
  -9  -4  -2   11.23    1.08
   9   4   3    3.43    0.75
  -9  -4  -3    3.40    0.81
   9   4   4    3.41    0.72
  -9  -4  -4    3.33    0.78
   9   4   5    0.96    0.50
  -9  -4  -5    0.97    0.51
  -9  -4  -6    0.28    0.39
  -9  -4  -7    5.05    0.91
  -9  -4  -8    1.37    0.53
  -9  -4  -9    1.18    0.49
  -9  -4 -10    8.23    0.91
  -9  -4 -11    3.78    0.60
   9   5  -5   10.41    0.94
   9   5  -4    1.35    0.44
   9   5  -3   -0.03    0.43
   9   5  -2   70.20    2.71
   9   5  -1    1.89    0.55
   9   5   0    6.37    0.92
  -9  -5  -1    4.21    0.72
   9   5   1    5.39    0.80
   9   5   2    5.22    0.82
  -9  -5  -2    5.95    0.90
  -9  -5  -3    5.99    0.89
   9   5   3    6.29    0.82
  -9  -5  -4    2.24    0.62
   9   5   4    2.34    0.54
  -9  -5  -5   -0.35    0.38
  -9  -5  -6   24.16    1.67
  -9  -5  -7   16.58    1.35
  -9  -5  -8    8.86    0.95
  -9  -5  -9    8.85    0.90
  -9  -5 -10    9.31    0.86
   9   6  -3    7.95    0.80
   9   6  -2   22.28    1.36
   9   6  -1    6.84    0.81
   9   6   0    0.54    0.37
   9   6   1   24.67    1.45
   9   6   1   21.78    1.42
   9   6   2   12.53    1.03
   9   6   2   11.32    1.15
  -9  -6  -3    0.32    0.26
  -9  -6  -4    0.83    0.33
  -9  -6  -5    7.31    0.80
  -9  -6  -6    1.79    0.46
  -9  -6  -7   11.26    0.96
 -10   3   3    7.93    0.82
 -10   3   2   78.37    2.45
 -10   3   1    3.21    0.56
 -10   3   1    4.60    0.75
 -10   3   0   14.11    1.06
 -10   3   0   15.02    1.39
 -10   3  -1    5.07    0.68
 -10   3  -1    4.65    0.74
 -10   3  -2    1.01    0.32
 -10   3  -2    0.98    0.36
 -10   3  -3    0.42    0.26
 -10   3  -3    0.93    0.39
 -10   3  -4    3.08    0.45
 -10   2   5    0.43    0.28
 -10   2   4   56.06    2.13
 -10   2   3    2.25    0.54
 -10   2   3    0.43    0.41
 -10   2   2   58.25    2.33
 -10   2   2   56.88    2.58
 -10   2   1    1.81    0.48
 -10   2   1    1.54    0.54
 -10   2   0    1.22    0.42
 -10   2   0    1.29    0.54
 -10   2  -1    2.44    0.57
 -10   2  -1    1.69    0.51
 -10   2  -2    7.66    0.86
 -10   2  -2    8.06    1.02
 -10   2  -3   26.36    1.59
 -10   2  -3   26.16    1.74
 -10   2  -4    4.05    0.66
 -10   2  -4    4.83    0.75
 -10   2  -5    6.37    0.77
 -10   1   5    0.88    0.37
  10  -1  -4    0.63    0.41
 -10   1   4    0.60    0.37
 -10   1   4    0.22    0.29
 -10   1   3    1.49    0.52
 -10   1   3    1.72    0.49
 -10   1   2    0.30    0.36
 -10   1   2   -0.04    0.32
 -10   1   1   37.61    1.98
 -10   1   1   27.92    1.94
 -10   1   0    1.72    0.50
 -10   1   0    1.13    0.52
 -10   1  -1    4.84    0.78
 -10   1  -1    5.13    0.90
 -10   1  -2    3.54    0.69
 -10   1  -2    3.82    0.80
 -10   1  -3    0.42    0.39
 -10   1  -4    7.27    0.97
 -10   1  -5    3.55    0.68
 -10   1  -6    7.08    0.83
 -10   0   5    7.88    0.78
  10   0  -4    3.31    0.63
 -10   0   4    3.55    0.61
 -10   0   4    3.75    0.61
 -10   0   3    2.40    0.53
 -10   0   3    2.18    0.53
 -10   0   2    2.22    0.53
 -10   0   2    2.09    0.59
 -10   0   1    3.33    0.61
 -10   0   1    2.79    0.67
 -10   0   0    8.30    1.02
 -10   0   0    7.40    1.07
 -10   0  -1    2.84    0.61
 -10   0  -1    2.55    0.74
 -10   0  -2    6.71    0.93
 -10   0  -2    5.78    0.97
 -10   0  -3   -0.05    0.27
 -10   0  -3    0.34    0.36
 -10   0  -4   27.40    1.59
 -10   0  -4   20.29    1.68
 -10   0  -5    2.89    0.53
 -10   0  -5    2.74    0.64
 -10   0  -6   12.24    0.97
 -10   0  -6    9.71    1.08
 -10   0  -7    0.06    0.25
  10   1  -4    3.28    0.57
 -10  -1   4    3.64    0.58
  10   1  -3    0.28    0.43
 -10  -1   3    0.52    0.35
 -10  -1   3   -0.46    0.33
 -10  -1   2   17.72    1.27
 -10  -1   2   13.93    1.29
 -10  -1   1   18.18    1.32
 -10  -1   1   15.96    1.47
 -10  -1   0    8.42    0.94
 -10  -1   0    6.20    1.00
 -10  -1  -1    2.10    0.62
 -10  -1  -1    3.29    0.77
 -10  -1  -2    1.14    0.42
 -10  -1  -2    0.91    0.43
 -10  -1  -3    0.15    0.29
 -10  -1  -4    5.27    0.76
 -10  -1  -5    1.38    0.43
 -10  -1  -6    1.59    0.42
 -10  -1  -7    5.97    0.71
  10   2  -4    1.73    0.45
  10   2  -3   12.28    1.04
 -10  -2   3   13.38    0.96
  10   2  -2    7.35    0.91
 -10  -2   2    8.91    0.86
 -10  -2   2    6.20    0.81
  10   2  -1    6.67    0.94
 -10  -2   1    5.51    0.74
 -10  -2   1    5.05    0.81
  10   2   0    3.79    0.75
 -10  -2   0    4.83    0.68
 -10  -2   0    3.77    0.70
 -10  -2  -1    0.06    0.38
 -10  -2  -2   14.38    1.25
 -10  -2  -2   12.65    1.13
 -10  -2  -3    0.00    0.31
 -10  -2  -3    1.47    0.42
 -10  -2  -4    4.55    0.73
 -10  -2  -5   -0.11    0.35
 -10  -2  -6    0.27    0.26
 -10  -2  -7    8.51    0.85
 -10  -2  -8    0.36    0.27
  10   3  -3    6.84    0.73
  10   3  -2   21.52    1.37
  10   3  -1    1.74    0.52
 -10  -3   1    0.47    0.26
  10   3   0    1.77    0.54
 -10  -3   0    1.20    0.42
  10   3   1   12.58    1.16
 -10  -3  -1   13.98    1.01
  10   3   2    0.49    0.49
 -10  -3  -2    0.19    0.33
 -10  -3  -2    0.53    0.28
  10   3   3    3.24    0.61
 -10  -3  -3    1.60    0.48
 -10  -3  -3    2.10    0.49
  10   3   4    2.01    0.46
 -10  -3  -4    2.85    0.62
 -10  -3  -4    1.59    0.37
 -10  -3  -5    3.78    0.62
 -10  -3  -6    0.79    0.36
 -10  -3  -7    2.23    0.50
  10   4  -1    2.05    0.50
  10   4   0    9.51    0.90
  10   4   1   -0.89    0.39
  10   4   2    4.91    0.65
 -10  -4  -3    9.81    0.95
 -10  -4  -4    0.13    0.26
 -10  -4  -5    5.84    0.70
 -10  -4  -6    3.95    0.57
   0   0   0    0.00    0.00


TITL 2024JRH0049_auto_RES in P-1
REM P-1 (#2 in standard setting)
CELL 1.54184   8.714181  10.425642  16.550396  82.8954  85.0597  89.4534
ZERR    3.00   0.000359   0.000392   0.000684   0.0033   0.0034   0.0032
LATT  1
SFAC C H N O S
UNIT 60.00 60.00 6.00 6.00 3.00
REM  CrysAlisPro recorded range (K): Min=99.4; max=100.5; aver:99.9
TEMP -173
SIZE 0.01 0.11 0.20
TREF
HKLF 4
END
_computing_structure_solution     'SHELXT 2014/5 (Sheldrick, 2014)'
;
_shelx_hkl_checksum              60126
_olex2_submission_special_instructions 'No special instructions were received'
_oxdiff_exptl_absorpt_empirical_details 
;
Empirical correction (ABSPACK) includes:
- Absorption correction using spherical harmonics
- Frame scaling
;
_oxdiff_exptl_absorpt_empirical_full_max 1.363
_oxdiff_exptl_absorpt_empirical_full_min 0.706
